# Supplementary material for: Global comparative transcriptomes uncover novel and population-specific gene expression in esophageal squamous cell carcinoma
Source: Infect Agent Cancer. 2023 Aug 28;18:47. doi: 10.1186/s13027-023-00525-8 (PMC10463703; doi:10.1186/s13027-023-00525-8)
Supplement: Supplementary file 2 — Additional file 2 Table 1 List of identified DEGs (1432) in ESCC. Table 2 List of Novel DEGs (166) identified in ESCC. Table 3 List of Discordant DEGs (19) identified in ESCC. Table 4 List of Novel discordant DEGs (6) found in our ESCC analysis. Table 5 List of overrepresented Gene Ontology (GO) terms in ESCC. Table 6 List of overrepresented KEGG pathways in ESCC. Table 7 List of overrepresented REACTOME pathways in ESCC. Table 8 List of overrepresented Wiki pathways in ESCC. Table 9 List of genes found connected to Toxicogenomics terms in ESCC [file 13027_2023_525_MOESM2_ESM.xlsx]

## Sheet: S.Table 1
Supplementary Table 1: List of identified DEGs (1432) in ESCC
Gene Symbol	Known/Novel Status	Gene found to be common between Populations and ESCC ATLAS
CXCL13	Known	AfricanAmerican_Brazilian_Chinese_ESCCATLAS
APOBEC3B	Known	AfricanAmerican_Brazilian_Chinese_European_ESCCATLAS
BBOX1	Known	AfricanAmerican_Brazilian_Chinese_European_ESCCATLAS
COL1A2	Known	AfricanAmerican_Brazilian_Chinese_European_ESCCATLAS
COL6A3	Known	AfricanAmerican_Brazilian_Chinese_European_ESCCATLAS
CYP2C18	Known	AfricanAmerican_Brazilian_Chinese_European_ESCCATLAS
EPHX3	Known	AfricanAmerican_Brazilian_Chinese_European_ESCCATLAS
FUT6	Known	AfricanAmerican_Brazilian_Chinese_European_ESCCATLAS
GDPD3	Known	AfricanAmerican_Brazilian_Chinese_European_ESCCATLAS
HEY1	Known	AfricanAmerican_Brazilian_Chinese_European_ESCCATLAS
HLF	Known	AfricanAmerican_Brazilian_Chinese_European_ESCCATLAS
ODC1	Known	AfricanAmerican_Brazilian_Chinese_European_ESCCATLAS
PRSS3	Known	AfricanAmerican_Brazilian_Chinese_European_ESCCATLAS
ABLIM3	Known	AfricanAmerican_Brazilian_Chinese_European_Taiwanese_ESCCATLAS
ALOX12	Known	AfricanAmerican_Brazilian_Chinese_European_Taiwanese_ESCCATLAS
ANXA9	Known	AfricanAmerican_Brazilian_Chinese_European_Taiwanese_ESCCATLAS
BLNK	Known	AfricanAmerican_Brazilian_Chinese_European_Taiwanese_ESCCATLAS
C1orf116	Known	AfricanAmerican_Brazilian_Chinese_European_Taiwanese_ESCCATLAS
CEACAM6	Known	AfricanAmerican_Brazilian_Chinese_European_Taiwanese_ESCCATLAS
CH25H	Known	AfricanAmerican_Brazilian_Chinese_European_Taiwanese_ESCCATLAS
CLCA4	Known	AfricanAmerican_Brazilian_Chinese_European_Taiwanese_ESCCATLAS
CLIC3	Known	AfricanAmerican_Brazilian_Chinese_European_Taiwanese_ESCCATLAS
COL3A1	Known	AfricanAmerican_Brazilian_Chinese_European_Taiwanese_ESCCATLAS
CRABP2	Known	AfricanAmerican_Brazilian_Chinese_European_Taiwanese_ESCCATLAS
CRCT1	Known	AfricanAmerican_Brazilian_Chinese_European_Taiwanese_ESCCATLAS
CRISP3	Known	AfricanAmerican_Brazilian_Chinese_European_Taiwanese_ESCCATLAS
CWH43	Known	AfricanAmerican_Brazilian_Chinese_European_Taiwanese_ESCCATLAS
CYP4B1	Known	AfricanAmerican_Brazilian_Chinese_European_Taiwanese_ESCCATLAS
DUSP5	Known	AfricanAmerican_Brazilian_Chinese_European_Taiwanese_ESCCATLAS
ECM1	Known	AfricanAmerican_Brazilian_Chinese_European_Taiwanese_ESCCATLAS
EPCAM	Known	AfricanAmerican_Brazilian_Chinese_European_Taiwanese_ESCCATLAS
EPS8L1	Known	AfricanAmerican_Brazilian_Chinese_European_Taiwanese_ESCCATLAS
EVPL	Known	AfricanAmerican_Brazilian_Chinese_European_Taiwanese_ESCCATLAS
GABRP	Known	AfricanAmerican_Brazilian_Chinese_European_Taiwanese_ESCCATLAS
HPGD	Known	AfricanAmerican_Brazilian_Chinese_European_Taiwanese_ESCCATLAS
HSPB8	Known	AfricanAmerican_Brazilian_Chinese_European_Taiwanese_ESCCATLAS
IL18	Known	AfricanAmerican_Brazilian_Chinese_European_Taiwanese_ESCCATLAS
KLK12	Known	AfricanAmerican_Brazilian_Chinese_European_Taiwanese_ESCCATLAS
KLK13	Known	AfricanAmerican_Brazilian_Chinese_European_Taiwanese_ESCCATLAS
KRT17	Known	AfricanAmerican_Brazilian_Chinese_European_Taiwanese_ESCCATLAS
MAL	Known	AfricanAmerican_Brazilian_Chinese_European_Taiwanese_ESCCATLAS
MGLL	Known	AfricanAmerican_Brazilian_Chinese_European_Taiwanese_ESCCATLAS
MMP1	Known	AfricanAmerican_Brazilian_Chinese_European_Taiwanese_ESCCATLAS
MMP10	Known	AfricanAmerican_Brazilian_Chinese_European_Taiwanese_ESCCATLAS
MMP12	Known	AfricanAmerican_Brazilian_Chinese_European_Taiwanese_ESCCATLAS
MMP3	Known	AfricanAmerican_Brazilian_Chinese_European_Taiwanese_ESCCATLAS
NUCB2	Known	AfricanAmerican_Brazilian_Chinese_European_Taiwanese_ESCCATLAS
PMEPA1	Known	AfricanAmerican_Brazilian_Chinese_European_Taiwanese_ESCCATLAS
PPL	Known	AfricanAmerican_Brazilian_Chinese_European_Taiwanese_ESCCATLAS
PPP1R3C	Known	AfricanAmerican_Brazilian_Chinese_European_Taiwanese_ESCCATLAS
PSCA	Known	AfricanAmerican_Brazilian_Chinese_European_Taiwanese_ESCCATLAS
PTK6	Known	AfricanAmerican_Brazilian_Chinese_European_Taiwanese_ESCCATLAS
RHCG	Known	AfricanAmerican_Brazilian_Chinese_European_Taiwanese_ESCCATLAS
SCEL	Known	AfricanAmerican_Brazilian_Chinese_European_Taiwanese_ESCCATLAS
SCNN1B	Known	AfricanAmerican_Brazilian_Chinese_European_Taiwanese_ESCCATLAS
SERPINB2	Known	AfricanAmerican_Brazilian_Chinese_European_Taiwanese_ESCCATLAS
SERPINH1	Known	AfricanAmerican_Brazilian_Chinese_European_Taiwanese_ESCCATLAS
SLURP1	Known	AfricanAmerican_Brazilian_Chinese_European_Taiwanese_ESCCATLAS
SPINK5	Known	AfricanAmerican_Brazilian_Chinese_European_Taiwanese_ESCCATLAS
SPP1	Known	AfricanAmerican_Brazilian_Chinese_European_Taiwanese_ESCCATLAS
TFAP2B	Known	AfricanAmerican_Brazilian_Chinese_European_Taiwanese_ESCCATLAS
TGFBI	Known	AfricanAmerican_Brazilian_Chinese_European_Taiwanese_ESCCATLAS
TGM1	Known	AfricanAmerican_Brazilian_Chinese_European_Taiwanese_ESCCATLAS
TMPRSS11E	Known	AfricanAmerican_Brazilian_Chinese_European_Taiwanese_ESCCATLAS
TMPRSS2	Known	AfricanAmerican_Brazilian_Chinese_European_Taiwanese_ESCCATLAS
UPK1A	Known	AfricanAmerican_Brazilian_Chinese_European_Taiwanese_ESCCATLAS
VCAN	Known	AfricanAmerican_Brazilian_Chinese_European_Taiwanese_ESCCATLAS
ZNF185	Known	AfricanAmerican_Brazilian_Chinese_European_Taiwanese_ESCCATLAS
ENDOU	Novel	AfricanAmerican_Brazilian_Chinese_European_Taiwanese
UCHL1	Known	AfricanAmerican_Brazilian_Chinese_Taiwanese_ESCCATLAS
CAMK2N1	Known	AfricanAmerican_Brazilian_ESCCATLAS
IL1B	Known	AfricanAmerican_Brazilian_ESCCATLAS
MET	Known	AfricanAmerican_Brazilian_ESCCATLAS
NID1	Known	AfricanAmerican_Brazilian_ESCCATLAS
PLA2G7	Known	AfricanAmerican_Brazilian_ESCCATLAS
ABCA13	Known	AfricanAmerican_Brazilian_European_ESCCATLAS
ALCAM	Known	AfricanAmerican_Brazilian_European_ESCCATLAS
ARPC1B	Known	AfricanAmerican_Brazilian_European_ESCCATLAS
BAMBI	Known	AfricanAmerican_Brazilian_European_ESCCATLAS
BARX2	Known	AfricanAmerican_Brazilian_European_ESCCATLAS
BCAT1	Known	AfricanAmerican_Brazilian_European_ESCCATLAS
C15orf48	Known	AfricanAmerican_Brazilian_European_ESCCATLAS
C4orf3	Known	AfricanAmerican_Brazilian_European_ESCCATLAS
CA13	Known	AfricanAmerican_Brazilian_European_ESCCATLAS
CD1E	Known	AfricanAmerican_Brazilian_European_ESCCATLAS
CDH11	Known	AfricanAmerican_Brazilian_European_ESCCATLAS
CDH3	Known	AfricanAmerican_Brazilian_European_ESCCATLAS
COL12A1	Known	AfricanAmerican_Brazilian_European_ESCCATLAS
CPA4	Known	AfricanAmerican_Brazilian_European_ESCCATLAS
CXCL1	Known	AfricanAmerican_Brazilian_European_ESCCATLAS
CYP4F12	Known	AfricanAmerican_Brazilian_European_ESCCATLAS
DUSP6	Known	AfricanAmerican_Brazilian_European_ESCCATLAS
EIF5A2	Known	AfricanAmerican_Brazilian_European_ESCCATLAS
F2R	Known	AfricanAmerican_Brazilian_European_ESCCATLAS
FN1	Known	AfricanAmerican_Brazilian_European_ESCCATLAS
GREM1	Known	AfricanAmerican_Brazilian_European_ESCCATLAS
IGFBP7	Known	AfricanAmerican_Brazilian_European_ESCCATLAS
KAT2B	Known	AfricanAmerican_Brazilian_European_ESCCATLAS
KLF8	Known	AfricanAmerican_Brazilian_European_ESCCATLAS
LGALS1	Known	AfricanAmerican_Brazilian_European_ESCCATLAS
LMO7	Known	AfricanAmerican_Brazilian_European_ESCCATLAS
MUCL1	Known	AfricanAmerican_Brazilian_European_ESCCATLAS
PTGS2	Known	AfricanAmerican_Brazilian_European_ESCCATLAS
RAET1E	Known	AfricanAmerican_Brazilian_European_ESCCATLAS
RPL39L	Known	AfricanAmerican_Brazilian_European_ESCCATLAS
RRAGD	Known	AfricanAmerican_Brazilian_European_ESCCATLAS
SLC16A6	Known	AfricanAmerican_Brazilian_European_ESCCATLAS
SLC24A3	Known	AfricanAmerican_Brazilian_European_ESCCATLAS
TIMP1	Known	AfricanAmerican_Brazilian_European_ESCCATLAS
TNC	Known	AfricanAmerican_Brazilian_European_ESCCATLAS
TNFRSF12A	Known	AfricanAmerican_Brazilian_European_ESCCATLAS
TP53I3	Known	AfricanAmerican_Brazilian_European_ESCCATLAS
TPRG1	Known	AfricanAmerican_Brazilian_European_ESCCATLAS
ZNF426	Known	AfricanAmerican_Brazilian_European_ESCCATLAS
SASH1	Known	AfricanAmerican_Brazilian_European_Japanese_Taiwanese_ESCCATLAS
A2ML1	Known	AfricanAmerican_Brazilian_European_Taiwanese_ESCCATLAS
ADH7	Known	AfricanAmerican_Brazilian_European_Taiwanese_ESCCATLAS
AIF1L	Known	AfricanAmerican_Brazilian_European_Taiwanese_ESCCATLAS
ATP13A4	Known	AfricanAmerican_Brazilian_European_Taiwanese_ESCCATLAS
BNIPL	Known	AfricanAmerican_Brazilian_European_Taiwanese_ESCCATLAS
CEACAM7	Known	AfricanAmerican_Brazilian_European_Taiwanese_ESCCATLAS
CGNL1	Known	AfricanAmerican_Brazilian_European_Taiwanese_ESCCATLAS
CLDN17	Known	AfricanAmerican_Brazilian_European_Taiwanese_ESCCATLAS
CNFN	Known	AfricanAmerican_Brazilian_European_Taiwanese_ESCCATLAS
COL1A1	Known	AfricanAmerican_Brazilian_European_Taiwanese_ESCCATLAS
CYP2E1	Known	AfricanAmerican_Brazilian_European_Taiwanese_ESCCATLAS
CYP2J2	Known	AfricanAmerican_Brazilian_European_Taiwanese_ESCCATLAS
DTL	Known	AfricanAmerican_Brazilian_European_Taiwanese_ESCCATLAS
EHD3	Known	AfricanAmerican_Brazilian_European_Taiwanese_ESCCATLAS
FADS1	Known	AfricanAmerican_Brazilian_European_Taiwanese_ESCCATLAS
FAM3B	Known	AfricanAmerican_Brazilian_European_Taiwanese_ESCCATLAS
FAM3D	Known	AfricanAmerican_Brazilian_European_Taiwanese_ESCCATLAS
FHL1	Known	AfricanAmerican_Brazilian_European_Taiwanese_ESCCATLAS
FNDC4	Known	AfricanAmerican_Brazilian_European_Taiwanese_ESCCATLAS
FUT3	Known	AfricanAmerican_Brazilian_European_Taiwanese_ESCCATLAS
GALNT12	Known	AfricanAmerican_Brazilian_European_Taiwanese_ESCCATLAS
GBP6	Known	AfricanAmerican_Brazilian_European_Taiwanese_ESCCATLAS
GCNT3	Known	AfricanAmerican_Brazilian_European_Taiwanese_ESCCATLAS
GPD1L	Known	AfricanAmerican_Brazilian_European_Taiwanese_ESCCATLAS
GYS2	Known	AfricanAmerican_Brazilian_European_Taiwanese_ESCCATLAS
IFI6	Known	AfricanAmerican_Brazilian_European_Taiwanese_ESCCATLAS
IGFBP3	Known	AfricanAmerican_Brazilian_European_Taiwanese_ESCCATLAS
INHBA	Known	AfricanAmerican_Brazilian_European_Taiwanese_ESCCATLAS
KRT78	Known	AfricanAmerican_Brazilian_European_Taiwanese_ESCCATLAS
LAMC2	Known	AfricanAmerican_Brazilian_European_Taiwanese_ESCCATLAS
LPIN1	Known	AfricanAmerican_Brazilian_European_Taiwanese_ESCCATLAS
LRP12	Known	AfricanAmerican_Brazilian_European_Taiwanese_ESCCATLAS
LUM	Known	AfricanAmerican_Brazilian_European_Taiwanese_ESCCATLAS
MLF1	Known	AfricanAmerican_Brazilian_European_Taiwanese_ESCCATLAS
MYBL2	Known	AfricanAmerican_Brazilian_European_Taiwanese_ESCCATLAS
NELL2	Known	AfricanAmerican_Brazilian_European_Taiwanese_ESCCATLAS
PADI1	Known	AfricanAmerican_Brazilian_European_Taiwanese_ESCCATLAS
PAX9	Known	AfricanAmerican_Brazilian_European_Taiwanese_ESCCATLAS
PHYHD1	Known	AfricanAmerican_Brazilian_European_Taiwanese_ESCCATLAS
PLAU	Known	AfricanAmerican_Brazilian_European_Taiwanese_ESCCATLAS
PRSS27	Known	AfricanAmerican_Brazilian_European_Taiwanese_ESCCATLAS
PTHLH	Known	AfricanAmerican_Brazilian_European_Taiwanese_ESCCATLAS
RDH12	Known	AfricanAmerican_Brazilian_European_Taiwanese_ESCCATLAS
SBSN	Known	AfricanAmerican_Brazilian_European_Taiwanese_ESCCATLAS
SCIN	Known	AfricanAmerican_Brazilian_European_Taiwanese_ESCCATLAS
SEMA3C	Known	AfricanAmerican_Brazilian_European_Taiwanese_ESCCATLAS
SERPINE1	Known	AfricanAmerican_Brazilian_European_Taiwanese_ESCCATLAS
SH3BGRL2	Known	AfricanAmerican_Brazilian_European_Taiwanese_ESCCATLAS
SHROOM3	Known	AfricanAmerican_Brazilian_European_Taiwanese_ESCCATLAS
SORT1	Known	AfricanAmerican_Brazilian_European_Taiwanese_ESCCATLAS
SPINK7	Known	AfricanAmerican_Brazilian_European_Taiwanese_ESCCATLAS
ST6GALNAC1	Known	AfricanAmerican_Brazilian_European_Taiwanese_ESCCATLAS
SYNPO2L	Known	AfricanAmerican_Brazilian_European_Taiwanese_ESCCATLAS
TJP3	Known	AfricanAmerican_Brazilian_European_Taiwanese_ESCCATLAS
TMPRSS11B	Known	AfricanAmerican_Brazilian_European_Taiwanese_ESCCATLAS
TNFAIP6	Known	AfricanAmerican_Brazilian_European_Taiwanese_ESCCATLAS
TRIP10	Known	AfricanAmerican_Brazilian_European_Taiwanese_ESCCATLAS
UBL3	Known	AfricanAmerican_Brazilian_European_Taiwanese_ESCCATLAS
VSIG2	Known	AfricanAmerican_Brazilian_European_Taiwanese_ESCCATLAS
CAPN5	Known	AfricanAmerican_Brazilian_European_Taiwanese
CD207	Known	AfricanAmerican_Brazilian_European_Taiwanese
CHAC1	Known	AfricanAmerican_Brazilian_European_Taiwanese
GGTA1	Known	AfricanAmerican_Brazilian_European_Taiwanese
IFI35	Novel	AfricanAmerican_Brazilian_European_Taiwanese
KCNS3	Novel	AfricanAmerican_Brazilian_European_Taiwanese
SLCO1B3	Novel	AfricanAmerican_Brazilian_European_Taiwanese
C1S	Novel	AfricanAmerican_Brazilian_European
CDC42EP3	Novel	AfricanAmerican_Brazilian_European
CYP4F22	Novel	AfricanAmerican_Brazilian_European
DPYSL3	Novel	AfricanAmerican_Brazilian_European
MAP1B	Novel	AfricanAmerican_Brazilian_European
NRCAM	Known	AfricanAmerican_Brazilian_European
OSMR	Known	AfricanAmerican_Brazilian_European
PLTP	Novel	AfricanAmerican_Brazilian_European
POPDC3	Known	AfricanAmerican_Brazilian_European
PRTFDC1	Novel	AfricanAmerican_Brazilian_European
SCHIP1	Novel	AfricanAmerican_Brazilian_European
SDC2	Known	AfricanAmerican_Brazilian_European
SGCE	Novel	AfricanAmerican_Brazilian_European
STC1	Known	AfricanAmerican_Brazilian_European
TMTC1	Novel	AfricanAmerican_Brazilian_European
ARHGAP10	Known	AfricanAmerican_Brazilian_Taiwanese_ESCCATLAS
FOXM1	Known	AfricanAmerican_Brazilian_Taiwanese_ESCCATLAS
PLA2G2A	Known	AfricanAmerican_Brazilian_Taiwanese_ESCCATLAS
C3	Novel	AfricanAmerican_Brazilian
VCAM1	Known	AfricanAmerican_Brazilian
ADIRF	Known	AfricanAmerican_Chinese_ESCCATLAS
IGHG3	Known	AfricanAmerican_Chinese_ESCCATLAS
CYP3A5	Known	AfricanAmerican_Chinese_European_ESCCATLAS
ENO2	Known	AfricanAmerican_Chinese_European_ESCCATLAS
IL36A	Known	AfricanAmerican_Chinese_European_ESCCATLAS
APOC1	Known	AfricanAmerican_Chinese_European_Taiwanese_ESCCATLAS
COL5A2	Known	AfricanAmerican_Chinese_European_Taiwanese_ESCCATLAS
CXCR2	Known	AfricanAmerican_Chinese_European_Taiwanese_ESCCATLAS
EMP1	Known	AfricanAmerican_Chinese_European_Taiwanese_ESCCATLAS
FLG	Known	AfricanAmerican_Chinese_European_Taiwanese_ESCCATLAS
FMO2	Known	AfricanAmerican_Chinese_European_Taiwanese_ESCCATLAS
IL1RN	Known	AfricanAmerican_Chinese_European_Taiwanese_ESCCATLAS
KLK11	Known	AfricanAmerican_Chinese_European_Taiwanese_ESCCATLAS
MALL	Known	AfricanAmerican_Chinese_European_Taiwanese_ESCCATLAS
MARCKSL1	Known	AfricanAmerican_Chinese_European_Taiwanese_ESCCATLAS
NMU	Known	AfricanAmerican_Chinese_European_Taiwanese_ESCCATLAS
S100P	Known	AfricanAmerican_Chinese_European_Taiwanese_ESCCATLAS
SERPINB1	Known	AfricanAmerican_Chinese_European_Taiwanese_ESCCATLAS
TMPRSS11D	Known	AfricanAmerican_Chinese_European_Taiwanese_ESCCATLAS
TTC9	Known	AfricanAmerican_Chinese_European_Taiwanese_ESCCATLAS
HOXB7	Known	AfricanAmerican_Chinese_European_Taiwanese
ACP3	Known	AfricanAmerican_Chinese_European
MAB21L4	Known	AfricanAmerican_Chinese_European
MAGEA11	Known	AfricanAmerican_Chinese_European
TPPP3	Known	AfricanAmerican_Chinese
ASAP3	Known	AfricanAmerican_ESCCATLAS
BMS1P20	Known	AfricanAmerican_ESCCATLAS
BPIFB2	Known	AfricanAmerican_ESCCATLAS
BRIP1	Known	AfricanAmerican_ESCCATLAS
C12orf29	Known	AfricanAmerican_ESCCATLAS
CCL4	Known	AfricanAmerican_ESCCATLAS
CKM	Known	AfricanAmerican_ESCCATLAS
CLDN5	Known	AfricanAmerican_ESCCATLAS
COX7A1	Known	AfricanAmerican_ESCCATLAS
CTSL	Known	AfricanAmerican_ESCCATLAS
CXCL5	Known	AfricanAmerican_ESCCATLAS
CXCL6	Known	AfricanAmerican_ESCCATLAS
DHCR7	Known	AfricanAmerican_ESCCATLAS
DNMT3B	Known	AfricanAmerican_ESCCATLAS
DSG2	Known	AfricanAmerican_ESCCATLAS
ECHDC3	Known	AfricanAmerican_ESCCATLAS
IGKC	Known	AfricanAmerican_ESCCATLAS
IGLJ3	Known	AfricanAmerican_ESCCATLAS
KRT15	Known	AfricanAmerican_ESCCATLAS
LBH	Known	AfricanAmerican_ESCCATLAS
LIPG	Known	AfricanAmerican_ESCCATLAS
MEIS1	Known	AfricanAmerican_ESCCATLAS
MEST	Known	AfricanAmerican_ESCCATLAS
MIR99AHG	Known	AfricanAmerican_ESCCATLAS
NCF2	Known	AfricanAmerican_ESCCATLAS
POU2AF1	Known	AfricanAmerican_ESCCATLAS
PPP1R14C	Known	AfricanAmerican_ESCCATLAS
PRRT3	Known	AfricanAmerican_ESCCATLAS
RAD51AP1	Known	AfricanAmerican_ESCCATLAS
RAI2	Known	AfricanAmerican_ESCCATLAS
RHOD	Known	AfricanAmerican_ESCCATLAS
ROR1	Known	AfricanAmerican_ESCCATLAS
SLC20A1	Known	AfricanAmerican_ESCCATLAS
SLC39A6	Known	AfricanAmerican_ESCCATLAS
SLC7A7	Known	AfricanAmerican_ESCCATLAS
TAGLN	Known	AfricanAmerican_ESCCATLAS
TRIM6	Known	AfricanAmerican_ESCCATLAS
TXNRD1	Known	AfricanAmerican_ESCCATLAS
ZFAND2B	Known	AfricanAmerican_ESCCATLAS
ZHX1	Known	AfricanAmerican_ESCCATLAS
ZNF446	Known	AfricanAmerican_ESCCATLAS
ABAT	Known	AfricanAmerican_European_ESCCATLAS
ABCC1	Known	AfricanAmerican_European_ESCCATLAS
ACADM	Known	AfricanAmerican_European_ESCCATLAS
ACKR3	Known	AfricanAmerican_European_ESCCATLAS
ACVR1C	Known	AfricanAmerican_European_ESCCATLAS
ALDH4A1	Known	AfricanAmerican_European_ESCCATLAS
ALDH9A1	Known	AfricanAmerican_European_ESCCATLAS
BID	Known	AfricanAmerican_European_ESCCATLAS
CCNG2	Known	AfricanAmerican_European_ESCCATLAS
CLTB	Known	AfricanAmerican_European_ESCCATLAS
CNN3	Known	AfricanAmerican_European_ESCCATLAS
COL4A1	Known	AfricanAmerican_European_ESCCATLAS
COL4A2	Known	AfricanAmerican_European_ESCCATLAS
COL6A2	Known	AfricanAmerican_European_ESCCATLAS
CSTB	Known	AfricanAmerican_European_ESCCATLAS
CXCL8	Known	AfricanAmerican_European_ESCCATLAS
CYP26A1	Known	AfricanAmerican_European_ESCCATLAS
DHRS1	Known	AfricanAmerican_European_ESCCATLAS
DLG2	Known	AfricanAmerican_European_ESCCATLAS
EHF	Known	AfricanAmerican_European_ESCCATLAS
EIF4E3	Known	AfricanAmerican_European_ESCCATLAS
EPHX2	Known	AfricanAmerican_European_ESCCATLAS
ETFDH	Known	AfricanAmerican_European_ESCCATLAS
EYA2	Known	AfricanAmerican_European_ESCCATLAS
FAM214A	Known	AfricanAmerican_European_ESCCATLAS
FBLN2	Known	AfricanAmerican_European_ESCCATLAS
GALNT5	Known	AfricanAmerican_European_ESCCATLAS
GRB10	Known	AfricanAmerican_European_ESCCATLAS
HMGN5	Known	AfricanAmerican_European_ESCCATLAS
HOXC9	Known	AfricanAmerican_European_ESCCATLAS
HTRA1	Known	AfricanAmerican_European_ESCCATLAS
ID3	Known	AfricanAmerican_European_ESCCATLAS
IL36G	Known	AfricanAmerican_European_ESCCATLAS
IL6	Known	AfricanAmerican_European_ESCCATLAS
INPP1	Known	AfricanAmerican_European_ESCCATLAS
ITM2A	Known	AfricanAmerican_European_ESCCATLAS
ITPR2	Known	AfricanAmerican_European_ESCCATLAS
JAK2	Known	AfricanAmerican_European_ESCCATLAS
LRRC20	Known	AfricanAmerican_European_ESCCATLAS
MAB21L3	Known	AfricanAmerican_European_ESCCATLAS
MFHAS1	Known	AfricanAmerican_European_ESCCATLAS
MGST2	Known	AfricanAmerican_European_ESCCATLAS
MPP7	Known	AfricanAmerican_European_ESCCATLAS
NFE2L3	Known	AfricanAmerican_European_ESCCATLAS
NT5C2	Known	AfricanAmerican_European_ESCCATLAS
NTRK2	Known	AfricanAmerican_European_ESCCATLAS
NUF2	Known	AfricanAmerican_European_ESCCATLAS
OVOS2	Known	AfricanAmerican_European_ESCCATLAS
PAQR8	Known	AfricanAmerican_European_ESCCATLAS
PDCD4	Known	AfricanAmerican_European_ESCCATLAS
PHACTR4	Known	AfricanAmerican_European_ESCCATLAS
PHLDB2	Known	AfricanAmerican_European_ESCCATLAS
PLAC8	Known	AfricanAmerican_European_ESCCATLAS
PLCB4	Known	AfricanAmerican_European_ESCCATLAS
PRR15L	Known	AfricanAmerican_European_ESCCATLAS
PRSS2	Known	AfricanAmerican_European_ESCCATLAS
PRSS3P2	Known	AfricanAmerican_European_ESCCATLAS
PTPRZ1	Known	AfricanAmerican_European_ESCCATLAS
PXDN	Known	AfricanAmerican_European_ESCCATLAS
RAB15	Known	AfricanAmerican_European_ESCCATLAS
RAI14	Known	AfricanAmerican_European_ESCCATLAS
SAMD9	Known	AfricanAmerican_European_ESCCATLAS
SEMA5A	Known	AfricanAmerican_European_ESCCATLAS
SLC27A6	Known	AfricanAmerican_European_ESCCATLAS
SLC44A3	Known	AfricanAmerican_European_ESCCATLAS
SNAPC1	Known	AfricanAmerican_European_ESCCATLAS
SOST	Known	AfricanAmerican_European_ESCCATLAS
SOX4	Known	AfricanAmerican_European_ESCCATLAS
STC2	Known	AfricanAmerican_European_ESCCATLAS
STK39	Known	AfricanAmerican_European_ESCCATLAS
STRADB	Known	AfricanAmerican_European_ESCCATLAS
TEAD4	Known	AfricanAmerican_European_ESCCATLAS
TENM2	Known	AfricanAmerican_European_ESCCATLAS
TF	Known	AfricanAmerican_European_ESCCATLAS
TLR3	Known	AfricanAmerican_European_ESCCATLAS
TWIST1	Known	AfricanAmerican_European_ESCCATLAS
VAT1	Known	AfricanAmerican_European_ESCCATLAS
VAV3	Known	AfricanAmerican_European_ESCCATLAS
YOD1	Known	AfricanAmerican_European_ESCCATLAS
ZNF503-AS1	Known	AfricanAmerican_European_ESCCATLAS
AQP3	Known	AfricanAmerican_European_Japanese_Taiwanese_ESCCATLAS
GALR3	Known	AfricanAmerican_European_Japanese
ACOX2	Known	AfricanAmerican_European_Taiwanese_ESCCATLAS
ANXA3	Known	AfricanAmerican_European_Taiwanese_ESCCATLAS
ARSF	Known	AfricanAmerican_European_Taiwanese_ESCCATLAS
ATP6V1C2	Known	AfricanAmerican_European_Taiwanese_ESCCATLAS
BEX4	Known	AfricanAmerican_European_Taiwanese_ESCCATLAS
C16orf74	Known	AfricanAmerican_European_Taiwanese_ESCCATLAS
CAPN14	Known	AfricanAmerican_European_Taiwanese_ESCCATLAS
CCL3	Known	AfricanAmerican_European_Taiwanese_ESCCATLAS
CD1A	Known	AfricanAmerican_European_Taiwanese_ESCCATLAS
CEACAM1	Known	AfricanAmerican_European_Taiwanese_ESCCATLAS
CLCA3P	Known	AfricanAmerican_European_Taiwanese_ESCCATLAS
CRISP2	Known	AfricanAmerican_European_Taiwanese_ESCCATLAS
CTHRC1	Known	AfricanAmerican_European_Taiwanese_ESCCATLAS
CTSC	Known	AfricanAmerican_European_Taiwanese_ESCCATLAS
CXCL17	Known	AfricanAmerican_European_Taiwanese_ESCCATLAS
CYP11A1	Known	AfricanAmerican_European_Taiwanese_ESCCATLAS
DIO2	Known	AfricanAmerican_European_Taiwanese_ESCCATLAS
EPB41L3	Known	AfricanAmerican_European_Taiwanese_ESCCATLAS
ESPL1	Known	AfricanAmerican_European_Taiwanese_ESCCATLAS
FCGBP	Known	AfricanAmerican_European_Taiwanese_ESCCATLAS
FCHO2	Known	AfricanAmerican_European_Taiwanese_ESCCATLAS
GMDS	Known	AfricanAmerican_European_Taiwanese_ESCCATLAS
GPNMB	Known	AfricanAmerican_European_Taiwanese_ESCCATLAS
GPT2	Known	AfricanAmerican_European_Taiwanese_ESCCATLAS
GRHL3	Known	AfricanAmerican_European_Taiwanese_ESCCATLAS
GRPEL2	Known	AfricanAmerican_European_Taiwanese_ESCCATLAS
HCG22	Known	AfricanAmerican_European_Taiwanese_ESCCATLAS
HOMER3	Known	AfricanAmerican_European_Taiwanese_ESCCATLAS
IGF2BP2	Known	AfricanAmerican_European_Taiwanese_ESCCATLAS
ISG15	Known	AfricanAmerican_European_Taiwanese_ESCCATLAS
KRT32	Known	AfricanAmerican_European_Taiwanese_ESCCATLAS
LPCAT1	Known	AfricanAmerican_European_Taiwanese_ESCCATLAS
MUC1	Known	AfricanAmerican_European_Taiwanese_ESCCATLAS
MUC20	Known	AfricanAmerican_European_Taiwanese_ESCCATLAS
PFN2	Known	AfricanAmerican_European_Taiwanese_ESCCATLAS
PHYHIP	Known	AfricanAmerican_European_Taiwanese_ESCCATLAS
PITX1	Known	AfricanAmerican_European_Taiwanese_ESCCATLAS
PPFIA1	Known	AfricanAmerican_European_Taiwanese_ESCCATLAS
RANBP9	Known	AfricanAmerican_European_Taiwanese_ESCCATLAS
SAMD5	Known	AfricanAmerican_European_Taiwanese_ESCCATLAS
SFTA2	Known	AfricanAmerican_European_Taiwanese_ESCCATLAS
SIX1	Known	AfricanAmerican_European_Taiwanese_ESCCATLAS
SMAGP	Known	AfricanAmerican_European_Taiwanese_ESCCATLAS
SPAG17	Known	AfricanAmerican_European_Taiwanese_ESCCATLAS
SPNS2	Known	AfricanAmerican_European_Taiwanese_ESCCATLAS
THSD4	Known	AfricanAmerican_European_Taiwanese_ESCCATLAS
TMEM154	Known	AfricanAmerican_European_Taiwanese_ESCCATLAS
TMEM40	Known	AfricanAmerican_European_Taiwanese_ESCCATLAS
TRNP1	Known	AfricanAmerican_European_Taiwanese_ESCCATLAS
UPK3B	Known	AfricanAmerican_European_Taiwanese_ESCCATLAS
VSIG10L	Known	AfricanAmerican_European_Taiwanese_ESCCATLAS
WDR54	Known	AfricanAmerican_European_Taiwanese_ESCCATLAS
WDR72	Known	AfricanAmerican_European_Taiwanese_ESCCATLAS
ARTN	Known	AfricanAmerican_European_Taiwanese
C6orf132	Novel	AfricanAmerican_European_Taiwanese
DEFB104A	Novel	AfricanAmerican_European_Taiwanese
DGAT2	Known	AfricanAmerican_European_Taiwanese
DUSP9	Novel	AfricanAmerican_European_Taiwanese
ESAM	Novel	AfricanAmerican_European_Taiwanese
HLA-DQB2	Novel	AfricanAmerican_European_Taiwanese
HS3ST6	Novel	AfricanAmerican_European_Taiwanese
IL12A	Known	AfricanAmerican_European_Taiwanese
INHBB	Known	AfricanAmerican_European_Taiwanese
KCNK7	Novel	AfricanAmerican_European_Taiwanese
KRTAP4-1	Novel	AfricanAmerican_European_Taiwanese
MAP4K2	Novel	AfricanAmerican_European_Taiwanese
MYOZ1	Novel	AfricanAmerican_European_Taiwanese
PRRX2	Novel	AfricanAmerican_European_Taiwanese
RBM20	Novel	AfricanAmerican_European_Taiwanese
SLC46A2	Novel	AfricanAmerican_European_Taiwanese
STX19	Novel	AfricanAmerican_European_Taiwanese
TCN1	Novel	AfricanAmerican_European_Taiwanese
XCL2	Known	AfricanAmerican_European_Taiwanese
ZIC2	Known	AfricanAmerican_European_Taiwanese
ADAMTS16-DT	Known	AfricanAmerican_European
AHR	Known	AfricanAmerican_European
ALDH3B1	Novel	AfricanAmerican_European
ANKRD20A11P	Known	AfricanAmerican_European
ANKRD20A5P	Novel	AfricanAmerican_European
ANO7L1	Novel	AfricanAmerican_European
ARRDC3	Known	AfricanAmerican_European
ASTN2	Novel	AfricanAmerican_European
BICD1	Known	AfricanAmerican_European
BMP2	Known	AfricanAmerican_European
BRAT1	Novel	AfricanAmerican_European
C11orf96	Novel	AfricanAmerican_European
C2CD4A	Novel	AfricanAmerican_European
C3orf80	Novel	AfricanAmerican_European
CAVIN3	Novel	AfricanAmerican_European
CCDC190	Novel	AfricanAmerican_European
CDC42EP5	Novel	AfricanAmerican_European
CFAP251	Novel	AfricanAmerican_European
CHRM3	Novel	AfricanAmerican_European
CHST7	Novel	AfricanAmerican_European
CIBAR1	Novel	AfricanAmerican_European
CLIP2	Novel	AfricanAmerican_European
COCH	Novel	AfricanAmerican_European
CREB5	Novel	AfricanAmerican_European
CREG2	Novel	AfricanAmerican_European
CRYBG1	Novel	AfricanAmerican_European
CYP3A7-CYP3A51P	Known	AfricanAmerican_European
CYP4F35P	Novel	AfricanAmerican_European
CYSRT1	Novel	AfricanAmerican_European
DHRSX	Known	AfricanAmerican_European
DLX6	Known	AfricanAmerican_European
DZIP1	Novel	AfricanAmerican_European
EDN1	Known	AfricanAmerican_European
ELAPOR1	Novel	AfricanAmerican_European
EPIST	Novel	AfricanAmerican_European
ETV5	Known	AfricanAmerican_European
FADS3	Novel	AfricanAmerican_European
FAM169A	Novel	AfricanAmerican_European
FAM221A	Known	AfricanAmerican_European
FAM95B1	Novel	AfricanAmerican_European
FAR2P2	Novel	AfricanAmerican_European
FARS2-AS1	Novel	AfricanAmerican_European
FBN1	Novel	AfricanAmerican_European
FERMT2	Known	AfricanAmerican_European
FOXD1	Known	AfricanAmerican_European
FOXF2	Known	AfricanAmerican_European
FZD2	Known	AfricanAmerican_European
GDF7	Known	AfricanAmerican_European
GPR171	Novel	AfricanAmerican_European
GSDME	Novel	AfricanAmerican_European
GUCY1A1	Novel	AfricanAmerican_European
H2AC6	Novel	AfricanAmerican_European
H3C4	Novel	AfricanAmerican_European
HAGLROS	Known	AfricanAmerican_European
HAUS8	Novel	AfricanAmerican_European
HOXA10	Novel	AfricanAmerican_European
IGSF22	Known	AfricanAmerican_European
IRAG2	Novel	AfricanAmerican_European
ITPRID2	Novel	AfricanAmerican_European
JAKMIP3	Novel	AfricanAmerican_European
KCND1	Known	AfricanAmerican_European
KLHDC7B-DT	Novel	AfricanAmerican_European
KLHL13	Novel	AfricanAmerican_European
LCAL1	Novel	AfricanAmerican_European
LEXM	Known	AfricanAmerican_European
LINC00551	Known	AfricanAmerican_European
LINC00852	Novel	AfricanAmerican_European
LINC00888	Known	AfricanAmerican_European
LINC01214	Novel	AfricanAmerican_European
LINC02487	Novel	AfricanAmerican_European
LOC100507221	Novel	AfricanAmerican_European
LOC105376081	Novel	AfricanAmerican_European
LOC105379426	Novel	AfricanAmerican_European
LOXL1	Known	AfricanAmerican_European
LY6D	Novel	AfricanAmerican_European
LYNX1-SLURP2	Known	AfricanAmerican_European
MAGED4B	Novel	AfricanAmerican_European
MTA2	Known	AfricanAmerican_European
MUCL3	Known	AfricanAmerican_European
MYZAP	Known	AfricanAmerican_European
NAV1	Novel	AfricanAmerican_European
NEMP1	Known	AfricanAmerican_European
NKD2	Known	AfricanAmerican_European
NXPE3	Novel	AfricanAmerican_European
OLFM1	Known	AfricanAmerican_European
OR7E14P	Novel	AfricanAmerican_European
PAIP2B	Novel	AfricanAmerican_European
PAQR5	Novel	AfricanAmerican_European
PCOLCE2	Novel	AfricanAmerican_European
PKIA	Novel	AfricanAmerican_European
PLEKHO1	Novel	AfricanAmerican_European
PRR3	Novel	AfricanAmerican_European
PRXL2C	Novel	AfricanAmerican_European
PWWP3B	Novel	AfricanAmerican_European
RHOBTB1	Novel	AfricanAmerican_European
ROR2	Novel	AfricanAmerican_European
SAC3D1	Known	AfricanAmerican_European
SCGB1A1	Novel	AfricanAmerican_European
SCN9A	Novel	AfricanAmerican_European
SDK1	Novel	AfricanAmerican_European
SELENOM	Novel	AfricanAmerican_European
SH3BGRL	Known	AfricanAmerican_European
SH3PXD2A-AS1	Novel	AfricanAmerican_European
SLC16A7	Novel	AfricanAmerican_European
SLC8A1-AS1	Novel	AfricanAmerican_European
SLCO1A2	Novel	AfricanAmerican_European
SMPX	Known	AfricanAmerican_European
TENT5B	Novel	AfricanAmerican_European
TEX26	Novel	AfricanAmerican_European
TMEM158	Known	AfricanAmerican_European
TMEM220	Novel	AfricanAmerican_European
TOX2	Novel	AfricanAmerican_European
TPTE2P1	Known	AfricanAmerican_European
TTC7B	Novel	AfricanAmerican_European
UPRT	Novel	AfricanAmerican_European
ZNF275	Novel	AfricanAmerican_European
ZNF415	Known	AfricanAmerican_European
ZNF662	Novel	AfricanAmerican_European
ZNF703	Known	AfricanAmerican_European
ZNF727	Novel	AfricanAmerican_European
ZNF844	Novel	AfricanAmerican_European
CDC25B	Known	AfricanAmerican_Taiwanese_ESCCATLAS
CENPF	Known	AfricanAmerican_Taiwanese_ESCCATLAS
EDN3	Known	AfricanAmerican_Taiwanese_ESCCATLAS
FSCN1	Known	AfricanAmerican_Taiwanese_ESCCATLAS
GGT6	Known	AfricanAmerican_Taiwanese_ESCCATLAS
MCM2	Known	AfricanAmerican_Taiwanese_ESCCATLAS
SPAG5	Known	AfricanAmerican_Taiwanese_ESCCATLAS
UHRF1	Known	AfricanAmerican_Taiwanese_ESCCATLAS
AKR1B1	Known	AfricanAmerican_Taiwanese
C7orf57	Novel	AfricanAmerican_Taiwanese
CYP2S1	Novel	AfricanAmerican_Taiwanese
FMO9P	Novel	AfricanAmerican_Taiwanese
ASPN	Known	Brazilian_Chinese_ESCCATLAS
POSTN	Known	Brazilian_Chinese_European_ESCCATLAS
TGM3	Known	Brazilian_Chinese_European_ESCCATLAS
ANO1	Known	Brazilian_Chinese_European_Taiwanese_ESCCATLAS
CDA	Known	Brazilian_Chinese_European_Taiwanese_ESCCATLAS
CRNN	Known	Brazilian_Chinese_European_Taiwanese_ESCCATLAS
KRT4	Known	Brazilian_Chinese_European_Taiwanese_ESCCATLAS
MMP13	Known	Brazilian_Chinese_European_Taiwanese_ESCCATLAS
SPRR2C	Known	Brazilian_Chinese_European_Taiwanese_ESCCATLAS
SULT2B1	Known	Brazilian_Chinese_European_Taiwanese_ESCCATLAS
DSG1	Novel	Brazilian_Chinese_European
CEP55	Known	Brazilian_Chinese_Taiwanese_ESCCATLAS
CST1	Known	Brazilian_Chinese_Taiwanese_ESCCATLAS
ECT2	Known	Brazilian_Chinese_Taiwanese_ESCCATLAS
ACTA2	Known	Brazilian_ESCCATLAS
ADAMDEC1	Known	Brazilian_ESCCATLAS
AKT3	Known	Brazilian_ESCCATLAS
ANGPT2	Known	Brazilian_ESCCATLAS
APOBEC3A	Known	Brazilian_ESCCATLAS
APOL1	Known	Brazilian_ESCCATLAS
AQP9	Known	Brazilian_ESCCATLAS
BST2	Known	Brazilian_ESCCATLAS
C8orf4	Known	Brazilian_ESCCATLAS
CCL20	Known	Brazilian_ESCCATLAS
CCR1	Known	Brazilian_ESCCATLAS
CD14	Known	Brazilian_ESCCATLAS
CDK14	Known	Brazilian_ESCCATLAS
CHN1	Known	Brazilian_ESCCATLAS
CLC	Known	Brazilian_ESCCATLAS
CLIC4	Known	Brazilian_ESCCATLAS
CPNE8	Known	Brazilian_ESCCATLAS
CTSK	Known	Brazilian_ESCCATLAS
CXCL10	Known	Brazilian_ESCCATLAS
CXCL11	Known	Brazilian_ESCCATLAS
CXCL9	Known	Brazilian_ESCCATLAS
CYP24A1	Known	Brazilian_ESCCATLAS
DAB2	Known	Brazilian_ESCCATLAS
DDAH1	Known	Brazilian_ESCCATLAS
EXPH5	Known	Brazilian_ESCCATLAS
FADS2	Known	Brazilian_ESCCATLAS
FCGR2A	Known	Brazilian_ESCCATLAS
FCGR3A	Known	Brazilian_ESCCATLAS
G0S2	Known	Brazilian_ESCCATLAS
GATM	Known	Brazilian_ESCCATLAS
GBP1	Known	Brazilian_ESCCATLAS
GBP5	Known	Brazilian_ESCCATLAS
GLIPR1	Known	Brazilian_ESCCATLAS
GUCY1A3	Known	Brazilian_ESCCATLAS
IDO1	Known	Brazilian_ESCCATLAS
IFI30	Known	Brazilian_ESCCATLAS
IFIT3	Known	Brazilian_ESCCATLAS
IL2RA	Known	Brazilian_ESCCATLAS
IL7R	Known	Brazilian_ESCCATLAS
ITGA6	Known	Brazilian_ESCCATLAS
KRT1	Known	Brazilian_ESCCATLAS
KRT31	Known	Brazilian_ESCCATLAS
LAPTM4B	Known	Brazilian_ESCCATLAS
LY96	Known	Brazilian_ESCCATLAS
MCM7	Known	Brazilian_ESCCATLAS
MMD	Known	Brazilian_ESCCATLAS
MMP2	Known	Brazilian_ESCCATLAS
MT1G	Known	Brazilian_ESCCATLAS
MYEOV	Known	Brazilian_ESCCATLAS
MYO5B	Known	Brazilian_ESCCATLAS
NEBL	Known	Brazilian_ESCCATLAS
NEFL	Known	Brazilian_ESCCATLAS
RGS5	Known	Brazilian_ESCCATLAS
RSAD2	Known	Brazilian_ESCCATLAS
S100A7A	Known	Brazilian_ESCCATLAS
SELE	Known	Brazilian_ESCCATLAS
SLC16A1	Known	Brazilian_ESCCATLAS
SLC39A14	Known	Brazilian_ESCCATLAS
SOAT1	Known	Brazilian_ESCCATLAS
SRGN	Known	Brazilian_ESCCATLAS
ST6GAL1	Known	Brazilian_ESCCATLAS
TEC	Known	Brazilian_ESCCATLAS
TGM2	Known	Brazilian_ESCCATLAS
TRAM2	Known	Brazilian_ESCCATLAS
ACOT9	Known	Brazilian_European_ESCCATLAS
CAV1	Known	Brazilian_European_ESCCATLAS
CITED2	Known	Brazilian_European_ESCCATLAS
CTTNBP2	Known	Brazilian_European_ESCCATLAS
DDX60	Known	Brazilian_European_ESCCATLAS
ENAH	Known	Brazilian_European_ESCCATLAS
FARP1	Known	Brazilian_European_ESCCATLAS
FAT1	Known	Brazilian_European_ESCCATLAS
FMNL2	Known	Brazilian_European_ESCCATLAS
FNDC3B	Known	Brazilian_European_ESCCATLAS
GNA12	Known	Brazilian_European_ESCCATLAS
GOLIM4	Known	Brazilian_European_ESCCATLAS
GOLM1	Known	Brazilian_European_ESCCATLAS
IFITM1	Known	Brazilian_European_ESCCATLAS
LTBP1	Known	Brazilian_European_ESCCATLAS
LYZ	Known	Brazilian_European_ESCCATLAS
MACC1	Known	Brazilian_European_ESCCATLAS
PHACTR2	Known	Brazilian_European_ESCCATLAS
PLEKHA7	Known	Brazilian_European_ESCCATLAS
POF1B	Known	Brazilian_European_ESCCATLAS
RNASE7	Known	Brazilian_European_ESCCATLAS
SLC16A9	Known	Brazilian_European_ESCCATLAS
SLC2A3	Known	Brazilian_European_ESCCATLAS
SLC6A4	Known	Brazilian_European_ESCCATLAS
SPARC	Known	Brazilian_European_ESCCATLAS
SULF1	Known	Brazilian_European_ESCCATLAS
THBS1	Known	Brazilian_European_ESCCATLAS
TRIP13	Known	Brazilian_European_ESCCATLAS
WNK4	Known	Brazilian_European_ESCCATLAS
ALOX15B	Known	Brazilian_European_Taiwanese_ESCCATLAS
ATG9B	Known	Brazilian_European_Taiwanese_ESCCATLAS
ATP6V0A4	Known	Brazilian_European_Taiwanese_ESCCATLAS
C18orf25	Known	Brazilian_European_Taiwanese_ESCCATLAS
CAB39L	Known	Brazilian_European_Taiwanese_ESCCATLAS
CEACAM5	Known	Brazilian_European_Taiwanese_ESCCATLAS
EPB41L4A	Known	Brazilian_European_Taiwanese_ESCCATLAS
FST	Known	Brazilian_European_Taiwanese_ESCCATLAS
GCHFR	Known	Brazilian_European_Taiwanese_ESCCATLAS
HLTF	Known	Brazilian_European_Taiwanese_ESCCATLAS
HOXD10	Known	Brazilian_European_Taiwanese_ESCCATLAS
IFI44L	Known	Brazilian_European_Taiwanese_ESCCATLAS
IKZF2	Known	Brazilian_European_Taiwanese_ESCCATLAS
IVL	Known	Brazilian_European_Taiwanese_ESCCATLAS
LAMB3	Known	Brazilian_European_Taiwanese_ESCCATLAS
LNX1	Known	Brazilian_European_Taiwanese_ESCCATLAS
MMP9	Known	Brazilian_European_Taiwanese_ESCCATLAS
MUC15	Known	Brazilian_European_Taiwanese_ESCCATLAS
PDPN	Known	Brazilian_European_Taiwanese_ESCCATLAS
PLOD3	Known	Brazilian_European_Taiwanese_ESCCATLAS
PRSS23	Known	Brazilian_European_Taiwanese_ESCCATLAS
SERPINB11	Known	Brazilian_European_Taiwanese_ESCCATLAS
SLC39A2	Known	Brazilian_European_Taiwanese_ESCCATLAS
THY1	Known	Brazilian_European_Taiwanese_ESCCATLAS
TREM1	Known	Brazilian_European_Taiwanese_ESCCATLAS
ACER1	Novel	Brazilian_European_Taiwanese
ELOVL4	Novel	Brazilian_European_Taiwanese
MME	Known	Brazilian_European_Taiwanese
TTC22	Novel	Brazilian_European_Taiwanese
BAG2	Novel	Brazilian_European
C1R	Novel	Brazilian_European
CCNA1	Known	Brazilian_European
EMP3	Known	Brazilian_European
HAS2	Known	Brazilian_European
ISLR	Novel	Brazilian_European
ITGA5	Known	Brazilian_European
ITM2C	Novel	Brazilian_European
LAMC1	Known	Brazilian_European
LY6G6C	Novel	Brazilian_European
MGP	Novel	Brazilian_European
MINPP1	Novel	Brazilian_European
MPZL3	Novel	Brazilian_European
NIPAL1	Novel	Brazilian_European
PMP22	Novel	Brazilian_European
PON3	Known	Brazilian_European
RASGEF1B	Novel	Brazilian_European
SEMA3A	Novel	Brazilian_European
SYT1	Novel	Brazilian_European
TFPI2	Known	Brazilian_European
ZNF431	Novel	Brazilian_European
CCL18	Known	Brazilian_Japanese
ACPP	Known	Brazilian_Taiwanese_ESCCATLAS
ACTG2	Known	Brazilian_Taiwanese_ESCCATLAS
AIM2	Known	Brazilian_Taiwanese_ESCCATLAS
C1orf177	Known	Brazilian_Taiwanese_ESCCATLAS
C2orf54	Known	Brazilian_Taiwanese_ESCCATLAS
CDC6	Known	Brazilian_Taiwanese_ESCCATLAS
CLDN10	Known	Brazilian_Taiwanese_ESCCATLAS
DPCR1	Novel	Brazilian_Taiwanese_ESCCATLAS
EPGN	Known	Brazilian_Taiwanese_ESCCATLAS
FAM46B	Known	Brazilian_Taiwanese_ESCCATLAS
GCOM1	Known	Brazilian_Taiwanese_ESCCATLAS
IFI44	Known	Brazilian_Taiwanese_ESCCATLAS
IGFL1	Known	Brazilian_Taiwanese_ESCCATLAS
LAMB4	Known	Brazilian_Taiwanese_ESCCATLAS
LAMP3	Known	Brazilian_Taiwanese_ESCCATLAS
LYPD2	Known	Brazilian_Taiwanese_ESCCATLAS
PLAUR	Known	Brazilian_Taiwanese_ESCCATLAS
PSMB9	Known	Brazilian_Taiwanese_ESCCATLAS
RBP7	Known	Brazilian_Taiwanese_ESCCATLAS
RFC4	Known	Brazilian_Taiwanese_ESCCATLAS
ST3GAL4	Known	Brazilian_Taiwanese_ESCCATLAS
TCP11L2	Known	Brazilian_Taiwanese_ESCCATLAS
TDO2	Known	Brazilian_Taiwanese_ESCCATLAS
TMPRSS11A	Known	Brazilian_Taiwanese_ESCCATLAS
FABP4	Novel	Brazilian_Taiwanese
IFIT1	Novel	Brazilian_Taiwanese
TSPAN1	Known	Brazilian_Taiwanese
FOSB	Known	Chinese_ESCCATLAS
HOXA9	Known	Chinese_ESCCATLAS
SNAI2	Known	Chinese_ESCCATLAS
ABLIM1	Known	Chinese_European_ESCCATLAS
ALDH3A1	Known	Chinese_European_ESCCATLAS
KRT13	Known	Chinese_European_ESCCATLAS
MAGEA12	Known	Chinese_European_ESCCATLAS
MAGEA3	Known	Chinese_European_ESCCATLAS
MFAP2	Known	Chinese_European_ESCCATLAS
S100A9	Known	Chinese_European_ESCCATLAS
SERPINB4	Known	Chinese_European_ESCCATLAS
SPRR1A	Known	Chinese_European_ESCCATLAS
SPRR2D	Known	Chinese_European_ESCCATLAS
COL11A1	Known	Chinese_European_Japanese_ESCCATLAS
COL10A1	Known	Chinese_European_Taiwanese_ESCCATLAS
GPX3	Known	Chinese_European_Taiwanese_ESCCATLAS
HOPX	Known	Chinese_European_Taiwanese_ESCCATLAS
KRT24	Known	Chinese_European_Taiwanese_ESCCATLAS
LCN2	Known	Chinese_European_Taiwanese_ESCCATLAS
LYPD3	Known	Chinese_European_Taiwanese_ESCCATLAS
MAGEA6	Known	Chinese_European_Taiwanese_ESCCATLAS
MXD1	Known	Chinese_European_Taiwanese_ESCCATLAS
SERPINB13	Known	Chinese_European_Taiwanese_ESCCATLAS
SERPINB3	Known	Chinese_European_Taiwanese_ESCCATLAS
SNX10	Known	Chinese_European_Taiwanese_ESCCATLAS
SPRR3	Known	Chinese_European_Taiwanese_ESCCATLAS
HOXD11	Known	Chinese_European_Taiwanese
NTS	Novel	Chinese_European
CFD	Known	Chinese_Taiwanese_ESCCATLAS
TOP2A	Known	Chinese_Taiwanese_ESCCATLAS
A1BG	Known	European_ESCCATLAS
ABCA12	Known	European_ESCCATLAS
ABCA5	Known	European_ESCCATLAS
ACAA1	Known	European_ESCCATLAS
ACVR1	Known	European_ESCCATLAS
ADA	Known	European_ESCCATLAS
ADAM12	Known	European_ESCCATLAS
ADAMTS2	Known	European_ESCCATLAS
ADAMTSL4	Known	European_ESCCATLAS
ADCY3	Known	European_ESCCATLAS
ADGRE2	Known	European_ESCCATLAS
ADGRF1	Known	European_ESCCATLAS
ADH1C	Known	European_ESCCATLAS
AEBP1	Known	European_ESCCATLAS
AKR1B10	Known	European_ESCCATLAS
AKTIP	Known	European_ESCCATLAS
ALDH1A3	Known	European_ESCCATLAS
ALDH2	Known	European_ESCCATLAS
ALDH3B2	Known	European_ESCCATLAS
ALDH7A1	Known	European_ESCCATLAS
ALS2CL	Known	European_ESCCATLAS
AMFR	Known	European_ESCCATLAS
AMIGO2	Known	European_ESCCATLAS
ANKRD35	Known	European_ESCCATLAS
ANXA1	Known	European_ESCCATLAS
AP2B1	Known	European_ESCCATLAS
APBA2	Known	European_ESCCATLAS
AR	Known	European_ESCCATLAS
ARF6	Known	European_ESCCATLAS
ARHGAP32	Known	European_ESCCATLAS
ASB2	Known	European_ESCCATLAS
ATXN7	Known	European_ESCCATLAS
AUNIP	Known	European_ESCCATLAS
B3GNT8	Known	European_ESCCATLAS
BCAS1	Known	European_ESCCATLAS
BCHE	Known	European_ESCCATLAS
BCL7A	Known	European_ESCCATLAS
BRIX1	Known	European_ESCCATLAS
BTBD11	Known	European_ESCCATLAS
C11orf24	Known	European_ESCCATLAS
C1orf112	Known	European_ESCCATLAS
CAB39	Known	European_ESCCATLAS
CABYR	Known	European_ESCCATLAS
CALB1	Known	European_ESCCATLAS
CAPN6	Known	European_ESCCATLAS
CCDC6	Known	European_ESCCATLAS
CCDC69	Known	European_ESCCATLAS
CCNB1IP1	Known	European_ESCCATLAS
CCNYL1	Known	European_ESCCATLAS
CD38	Known	European_ESCCATLAS
CDH13	Known	European_ESCCATLAS
CDK7	Known	European_ESCCATLAS
CDKN1C	Known	European_ESCCATLAS
CERS3	Known	European_ESCCATLAS
CES1	Known	European_ESCCATLAS
CKMT1B	Known	European_ESCCATLAS
CLEC10A	Known	European_ESCCATLAS
CMSS1	Known	European_ESCCATLAS
COL18A1	Known	European_ESCCATLAS
COL4A6	Known	European_ESCCATLAS
COLGALT1	Known	European_ESCCATLAS
CPEB3	Known	European_ESCCATLAS
CPEB4	Known	European_ESCCATLAS
CPM	Known	European_ESCCATLAS
CPPED1	Known	European_ESCCATLAS
CPVL	Known	European_ESCCATLAS
CPXM1	Known	European_ESCCATLAS
CRIP2	Known	European_ESCCATLAS
CRLF1	Known	European_ESCCATLAS
CRYAB	Known	European_ESCCATLAS
CTNND1	Known	European_ESCCATLAS
CTTN	Known	European_ESCCATLAS
CXCL14	Known	European_ESCCATLAS
CYBRD1	Known	European_ESCCATLAS
CYP1B1	Known	European_ESCCATLAS
CYP4X1	Known	European_ESCCATLAS
DACT1	Known	European_ESCCATLAS
DBNL	Known	European_ESCCATLAS
DCLK1	Known	European_ESCCATLAS
DGKA	Known	European_ESCCATLAS
DHCR24	Known	European_ESCCATLAS
DKK3	Known	European_ESCCATLAS
DLX5	Known	European_ESCCATLAS
DNMT1	Known	European_ESCCATLAS
DOCK3	Known	European_ESCCATLAS
DSC2	Known	European_ESCCATLAS
DYNLT3	Known	European_ESCCATLAS
ECHDC2	Known	European_ESCCATLAS
EDA	Known	European_ESCCATLAS
EFNA1	Known	European_ESCCATLAS
EGR2	Known	European_ESCCATLAS
ELF3	Known	European_ESCCATLAS
ELOVL6	Known	European_ESCCATLAS
EMILIN3	Known	European_ESCCATLAS
ENC1	Known	European_ESCCATLAS
EPHA2	Known	European_ESCCATLAS
EREG	Known	European_ESCCATLAS
ERMP1	Known	European_ESCCATLAS
EVA1A	Known	European_ESCCATLAS
EVPLL	Known	European_ESCCATLAS
FAM135A	Known	European_ESCCATLAS
FAM162B	Known	European_ESCCATLAS
FAM89A	Known	European_ESCCATLAS
FGF13	Known	European_ESCCATLAS
FGF6	Known	European_ESCCATLAS
FJX1	Known	European_ESCCATLAS
FLT3	Known	European_ESCCATLAS
FMO3	Known	European_ESCCATLAS
FNDC1	Known	European_ESCCATLAS
FOS	Known	European_ESCCATLAS
FOSL1	Known	European_ESCCATLAS
FOXO1	Known	European_ESCCATLAS
FZD9	Known	European_ESCCATLAS
GAB2	Known	European_ESCCATLAS
GDA	Known	European_ESCCATLAS
GJB2	Known	European_ESCCATLAS
GLI1	Known	European_ESCCATLAS
GLIS3	Known	European_ESCCATLAS
GMNN	Known	European_ESCCATLAS
GNGT1	Known	European_ESCCATLAS
GOLPH3L	Known	European_ESCCATLAS
GPC6	Known	European_ESCCATLAS
GPX8	Known	European_ESCCATLAS
GRP	Known	European_ESCCATLAS
GULP1	Known	European_ESCCATLAS
HBA2	Known	European_ESCCATLAS
HBB	Known	European_ESCCATLAS
HES4	Known	European_ESCCATLAS
HIGD1A	Known	European_ESCCATLAS
HLA-DRA	Known	European_ESCCATLAS
HOXB2	Known	European_ESCCATLAS
HSPB3	Known	European_ESCCATLAS
HTRA3	Known	European_ESCCATLAS
IGFL2	Known	European_ESCCATLAS
IL11	Known	European_ESCCATLAS
IL17D	Known	European_ESCCATLAS
IL1A	Known	European_ESCCATLAS
IL32	Known	European_ESCCATLAS
IPO9	Known	European_ESCCATLAS
IRS1	Known	European_ESCCATLAS
ISOC1	Known	European_ESCCATLAS
ITCH	Known	European_ESCCATLAS
ITPKA	Known	European_ESCCATLAS
ITPKC	Known	European_ESCCATLAS
JAG2	Known	European_ESCCATLAS
KATNBL1	Known	European_ESCCATLAS
KCNH1	Known	European_ESCCATLAS
KDELR3	Known	European_ESCCATLAS
KHDC1	Known	European_ESCCATLAS
KIAA0232	Known	European_ESCCATLAS
KIF13B	Known	European_ESCCATLAS
KLHDC8A	Known	European_ESCCATLAS
KLHDC8B	Known	European_ESCCATLAS
KLK10	Known	European_ESCCATLAS
KLK6	Known	European_ESCCATLAS
KNSTRN	Known	European_ESCCATLAS
KRT17P5	Known	European_ESCCATLAS
KRT2	Known	European_ESCCATLAS
KRT6B	Known	European_ESCCATLAS
KRTAP3-2	Known	European_ESCCATLAS
LAMA5	Known	European_ESCCATLAS
LAMB1	Known	European_ESCCATLAS
LAMP5	Known	European_ESCCATLAS
LDHD	Known	European_ESCCATLAS
LEMD1	Known	European_ESCCATLAS
LGALS3	Known	European_ESCCATLAS
LIPH	Known	European_ESCCATLAS
LLGL2	Known	European_ESCCATLAS
LPCAT4	Known	European_ESCCATLAS
LRG1	Known	European_ESCCATLAS
LTBP2	Known	European_ESCCATLAS
LYPD1	Known	European_ESCCATLAS
MAFF	Known	European_ESCCATLAS
MAGEA1	Known	European_ESCCATLAS
MANSC1	Known	European_ESCCATLAS
MAPK13	Known	European_ESCCATLAS
MDK	Known	European_ESCCATLAS
MEX3A	Known	European_ESCCATLAS
MFSD5	Known	European_ESCCATLAS
MISP	Known	European_ESCCATLAS
MKNK2	Known	European_ESCCATLAS
MMP7	Known	European_ESCCATLAS
MPZL2	Known	European_ESCCATLAS
MREG	Known	European_ESCCATLAS
MRPL21	Known	European_ESCCATLAS
MTERF3	Known	European_ESCCATLAS
MXRA5	Known	European_ESCCATLAS
MXRA8	Known	European_ESCCATLAS
MYD88	Known	European_ESCCATLAS
MYH6	Known	European_ESCCATLAS
MYH9	Known	European_ESCCATLAS
MYO6	Known	European_ESCCATLAS
N4BP3	Known	European_ESCCATLAS
NAAA	Known	European_ESCCATLAS
NAMPT	Known	European_ESCCATLAS
NFIA	Known	European_ESCCATLAS
NFIL3	Known	European_ESCCATLAS
NGFR	Known	European_ESCCATLAS
NID2	Known	European_ESCCATLAS
NLRX1	Known	European_ESCCATLAS
NNMT	Known	European_ESCCATLAS
NOP58	Known	European_ESCCATLAS
NOX4	Known	European_ESCCATLAS
NPEPPS	Known	European_ESCCATLAS
NPPC	Known	European_ESCCATLAS
NRP2	Known	European_ESCCATLAS
NRXN3	Known	European_ESCCATLAS
NUAK1	Known	European_ESCCATLAS
NYNRIN	Known	European_ESCCATLAS
OCLN	Known	European_ESCCATLAS
OGFRL1	Known	European_ESCCATLAS
OSBPL2	Known	European_ESCCATLAS
OSR2	Known	European_ESCCATLAS
OSTF1	Known	European_ESCCATLAS
OVOL1	Known	European_ESCCATLAS
OXGR1	Known	European_ESCCATLAS
P2RY2	Known	European_ESCCATLAS
P3H1	Known	European_ESCCATLAS
P3H4	Known	European_ESCCATLAS
P4HB	Known	European_ESCCATLAS
PCOLCE	Known	European_ESCCATLAS
PDCD6IP	Known	European_ESCCATLAS
PDE6A	Known	European_ESCCATLAS
PDGFRL	Known	European_ESCCATLAS
PDIA5	Known	European_ESCCATLAS
PDLIM2	Known	European_ESCCATLAS
PDZD2	Known	European_ESCCATLAS
PGM2	Known	European_ESCCATLAS
PGM2L1	Known	European_ESCCATLAS
PI3	Known	European_ESCCATLAS
PIM1	Known	European_ESCCATLAS
PLAC1	Known	European_ESCCATLAS
PLCD1	Known	European_ESCCATLAS
PLEKHA6	Known	European_ESCCATLAS
PLIN3	Known	European_ESCCATLAS
PPM1K	Known	European_ESCCATLAS
PRDM13	Known	European_ESCCATLAS
PRDM16	Known	European_ESCCATLAS
PROCR	Known	European_ESCCATLAS
PRR5L	Known	European_ESCCATLAS
PTCHD1	Known	European_ESCCATLAS
PTGS1	Known	European_ESCCATLAS
PTN	Known	European_ESCCATLAS
PTPN3	Known	European_ESCCATLAS
PTPRK	Known	European_ESCCATLAS
PUS7	Known	European_ESCCATLAS
QSOX1	Known	European_ESCCATLAS
RAB11A	Known	European_ESCCATLAS
RAB27B	Known	European_ESCCATLAS
RAB5B	Known	European_ESCCATLAS
RAPGEF3	Known	European_ESCCATLAS
RAPGEFL1	Known	European_ESCCATLAS
RARG	Known	European_ESCCATLAS
RASGRP1	Known	European_ESCCATLAS
RASSF5	Known	European_ESCCATLAS
RGS1	Known	European_ESCCATLAS
RHOV	Known	European_ESCCATLAS
RHPN2	Known	European_ESCCATLAS
RIOK3	Known	European_ESCCATLAS
RIPK4	Known	European_ESCCATLAS
RND3	Known	European_ESCCATLAS
ROMO1	Known	European_ESCCATLAS
RORA	Known	European_ESCCATLAS
RPA3	Known	European_ESCCATLAS
RRAD	Known	European_ESCCATLAS
RUNX3	Known	European_ESCCATLAS
S100A3	Known	European_ESCCATLAS
S100A8	Known	European_ESCCATLAS
SALL4	Known	European_ESCCATLAS
SATB2	Known	European_ESCCATLAS
SCCPDH	Known	European_ESCCATLAS
SCG5	Known	European_ESCCATLAS
SELENBP1	Known	European_ESCCATLAS
SFRP4	Known	European_ESCCATLAS
SFT2D2	Known	European_ESCCATLAS
SH2D1B	Known	European_ESCCATLAS
SH3BP4	Known	European_ESCCATLAS
SHISA2	Known	European_ESCCATLAS
SIX4	Known	European_ESCCATLAS
SLC16A14	Known	European_ESCCATLAS
SLC16A4	Known	European_ESCCATLAS
SLC22A17	Known	European_ESCCATLAS
SLC22A4	Known	European_ESCCATLAS
SLC25A32	Known	European_ESCCATLAS
SLC26A2	Known	European_ESCCATLAS
SLC2A14	Known	European_ESCCATLAS
SLC44A2	Known	European_ESCCATLAS
SLC5A1	Known	European_ESCCATLAS
SLC7A4	Known	European_ESCCATLAS
SLC9A3R1	Known	European_ESCCATLAS
SLPI	Known	European_ESCCATLAS
SMIM5	Known	European_ESCCATLAS
SNX31	Known	European_ESCCATLAS
SNX9	Known	European_ESCCATLAS
SOD3	Known	European_ESCCATLAS
SOX11	Known	European_ESCCATLAS
SPAG1	Known	European_ESCCATLAS
SRPX	Known	European_ESCCATLAS
ST6GALNAC5	Known	European_ESCCATLAS
STEAP1	Known	European_ESCCATLAS
STK40	Known	European_ESCCATLAS
STON1	Known	European_ESCCATLAS
STX1A	Known	European_ESCCATLAS
SUCLG2	Known	European_ESCCATLAS
SYNDIG1	Known	European_ESCCATLAS
TCF15	Known	European_ESCCATLAS
TGM5	Known	European_ESCCATLAS
THBS2	Known	European_ESCCATLAS
THBS4	Known	European_ESCCATLAS
TIAM1	Known	European_ESCCATLAS
TIMP2	Known	European_ESCCATLAS
TJP1	Known	European_ESCCATLAS
TM7SF2	Known	European_ESCCATLAS
TMBIM1	Known	European_ESCCATLAS
TMEM125	Known	European_ESCCATLAS
TMEM184B	Known	European_ESCCATLAS
TMEM254	Known	European_ESCCATLAS
TMEM263	Known	European_ESCCATLAS
TMEM45B	Known	European_ESCCATLAS
TMEM79	Known	European_ESCCATLAS
TMEM97	Known	European_ESCCATLAS
TMOD3	Known	European_ESCCATLAS
TMSB15A	Known	European_ESCCATLAS
TNFRSF18	Known	European_ESCCATLAS
TPM1	Known	European_ESCCATLAS
TPO	Known	European_ESCCATLAS
TRIM16	Known	European_ESCCATLAS
TRIO	Known	European_ESCCATLAS
TSPAN6	Known	European_ESCCATLAS
UGT1A6	Known	European_ESCCATLAS
UGT1A8	Known	European_ESCCATLAS
ULK3	Known	European_ESCCATLAS
UNC13B	Known	European_ESCCATLAS
UNC93A	Known	European_ESCCATLAS
USP6NL	Known	European_ESCCATLAS
VIT	Known	European_ESCCATLAS
VOPP1	Known	European_ESCCATLAS
VPS37B	Known	European_ESCCATLAS
WNT2	Known	European_ESCCATLAS
WT1	Known	European_ESCCATLAS
XK	Known	European_ESCCATLAS
ZFPM2	Known	European_ESCCATLAS
ZNF281	Known	European_ESCCATLAS
ZNF365	Known	European_ESCCATLAS
ZNF469	Known	European_ESCCATLAS
CD24	Known	European_Japanese_Taiwanese_ESCCATLAS
GNLY	Novel	European_Japanese
LRRC14	Novel	European_Japanese
ABHD5	Known	European_Taiwanese_ESCCATLAS
ACOX3	Known	European_Taiwanese_ESCCATLAS
ANKRD22	Known	European_Taiwanese_ESCCATLAS
APOE	Known	European_Taiwanese_ESCCATLAS
AQP5	Known	European_Taiwanese_ESCCATLAS
ATP10B	Known	European_Taiwanese_ESCCATLAS
B3GNT3	Known	European_Taiwanese_ESCCATLAS
BGN	Known	European_Taiwanese_ESCCATLAS
BSPRY	Known	European_Taiwanese_ESCCATLAS
C12orf75	Known	European_Taiwanese_ESCCATLAS
CA9	Known	European_Taiwanese_ESCCATLAS
CAPNS2	Known	European_Taiwanese_ESCCATLAS
CDKN2B	Known	European_Taiwanese_ESCCATLAS
CDKN3	Known	European_Taiwanese_ESCCATLAS
CES2	Known	European_Taiwanese_ESCCATLAS
CLDN7	Known	European_Taiwanese_ESCCATLAS
CNN1	Known	European_Taiwanese_ESCCATLAS
COL5A1	Known	European_Taiwanese_ESCCATLAS
COL7A1	Known	European_Taiwanese_ESCCATLAS
CRYM	Known	European_Taiwanese_ESCCATLAS
CYP2C9	Known	European_Taiwanese_ESCCATLAS
DAPL1	Known	European_Taiwanese_ESCCATLAS
DAPP1	Known	European_Taiwanese_ESCCATLAS
DENND2C	Known	European_Taiwanese_ESCCATLAS
DHRS9	Known	European_Taiwanese_ESCCATLAS
DNASE1L3	Known	European_Taiwanese_ESCCATLAS
DUOX1	Known	European_Taiwanese_ESCCATLAS
EYA4	Known	European_Taiwanese_ESCCATLAS
FADD	Known	European_Taiwanese_ESCCATLAS
FAM189A2	Known	European_Taiwanese_ESCCATLAS
FAP	Known	European_Taiwanese_ESCCATLAS
FBN2	Known	European_Taiwanese_ESCCATLAS
FCER1A	Known	European_Taiwanese_ESCCATLAS
FGF3	Known	European_Taiwanese_ESCCATLAS
FKBP10	Known	European_Taiwanese_ESCCATLAS
FOXL2	Known	European_Taiwanese_ESCCATLAS
FUT2	Known	European_Taiwanese_ESCCATLAS
GFOD2	Known	European_Taiwanese_ESCCATLAS
GNE	Known	European_Taiwanese_ESCCATLAS
GRHL1	Known	European_Taiwanese_ESCCATLAS
HMOX1	Known	European_Taiwanese_ESCCATLAS
HOXC13	Known	European_Taiwanese_ESCCATLAS
HPSE	Known	European_Taiwanese_ESCCATLAS
IL1R2	Known	European_Taiwanese_ESCCATLAS
ITGA3	Known	European_Taiwanese_ESCCATLAS
KIF26B	Known	European_Taiwanese_ESCCATLAS
KLF4	Known	European_Taiwanese_ESCCATLAS
KRT7	Known	European_Taiwanese_ESCCATLAS
LHFPL2	Known	European_Taiwanese_ESCCATLAS
LHX2	Known	European_Taiwanese_ESCCATLAS
MAGEA4	Known	European_Taiwanese_ESCCATLAS
MAMDC2	Known	European_Taiwanese_ESCCATLAS
MAP3K9	Known	European_Taiwanese_ESCCATLAS
MAPT	Known	European_Taiwanese_ESCCATLAS
MMP11	Known	European_Taiwanese_ESCCATLAS
MYH11	Known	European_Taiwanese_ESCCATLAS
MYL9	Known	European_Taiwanese_ESCCATLAS
NAGK	Known	European_Taiwanese_ESCCATLAS
NDRG2	Known	European_Taiwanese_ESCCATLAS
NMB	Known	European_Taiwanese_ESCCATLAS
NUDT1	Known	European_Taiwanese_ESCCATLAS
OCA2	Known	European_Taiwanese_ESCCATLAS
PCP4	Known	European_Taiwanese_ESCCATLAS
PCSK9	Known	European_Taiwanese_ESCCATLAS
PDGFA	Known	European_Taiwanese_ESCCATLAS
PGF	Known	European_Taiwanese_ESCCATLAS
PHLDA1	Known	European_Taiwanese_ESCCATLAS
PIK3C2G	Known	European_Taiwanese_ESCCATLAS
PLBD1	Known	European_Taiwanese_ESCCATLAS
PLN	Known	European_Taiwanese_ESCCATLAS
PLOD1	Known	European_Taiwanese_ESCCATLAS
PMM1	Known	European_Taiwanese_ESCCATLAS
PRDM1	Known	European_Taiwanese_ESCCATLAS
PRSS21	Known	European_Taiwanese_ESCCATLAS
PTGDS	Known	European_Taiwanese_ESCCATLAS
RAB11FIP1	Known	European_Taiwanese_ESCCATLAS
RAB25	Known	European_Taiwanese_ESCCATLAS
RASAL1	Known	European_Taiwanese_ESCCATLAS
RBM47	Known	European_Taiwanese_ESCCATLAS
RHBG	Known	European_Taiwanese_ESCCATLAS
S100A14	Known	European_Taiwanese_ESCCATLAS
S100A16	Known	European_Taiwanese_ESCCATLAS
SDCBP2	Known	European_Taiwanese_ESCCATLAS
SDR16C5	Known	European_Taiwanese_ESCCATLAS
SEZ6L2	Known	European_Taiwanese_ESCCATLAS
SHOX2	Known	European_Taiwanese_ESCCATLAS
SIM2	Known	European_Taiwanese_ESCCATLAS
SLC35C1	Known	European_Taiwanese_ESCCATLAS
SLC6A1	Known	European_Taiwanese_ESCCATLAS
SMYD3	Known	European_Taiwanese_ESCCATLAS
SORBS2	Known	European_Taiwanese_ESCCATLAS
SPINT1	Known	European_Taiwanese_ESCCATLAS
SYNM	Known	European_Taiwanese_ESCCATLAS
TLR2	Known	European_Taiwanese_ESCCATLAS
TP53INP2	Known	European_Taiwanese_ESCCATLAS
TTYH3	Known	European_Taiwanese_ESCCATLAS
TYRO3	Known	European_Taiwanese_ESCCATLAS
UBE2T	Known	European_Taiwanese_ESCCATLAS
VASN	Known	European_Taiwanese_ESCCATLAS
VPS4B	Known	European_Taiwanese_ESCCATLAS
ZDHHC13	Known	European_Taiwanese_ESCCATLAS
ZNF750	Known	European_Taiwanese_ESCCATLAS
C15orf62	Novel	European_Taiwanese
CDCA7L	Known	European_Taiwanese
CDT1	Novel	European_Taiwanese
COL28A1	Novel	European_Taiwanese
COL4A5	Known	European_Taiwanese
CSAG3	Novel	European_Taiwanese
DEGS2	Novel	European_Taiwanese
DNAH17	Novel	European_Taiwanese
DUOXA2	Novel	European_Taiwanese
FAM83D	Known	European_Taiwanese
GALNT6	Novel	European_Taiwanese
GAP43	Novel	European_Taiwanese
GTSF1	Novel	European_Taiwanese
HOXA11	Novel	European_Taiwanese
HOXC10	Known	European_Taiwanese
KLK7	Novel	European_Taiwanese
KRT80	Novel	European_Taiwanese
MAL2	Novel	European_Taiwanese
METRNL	Novel	European_Taiwanese
MMEL1	Novel	European_Taiwanese
MYH10	Novel	European_Taiwanese
P2RY13	Novel	European_Taiwanese
PLS1	Novel	European_Taiwanese
PROC	Known	European_Taiwanese
RBPMS2	Known	European_Taiwanese
RDH13	Novel	European_Taiwanese
RNF39	Novel	European_Taiwanese
RPTN	Novel	European_Taiwanese
SLC2A6	Novel	European_Taiwanese
SPACA4	Novel	European_Taiwanese
TCEAL2	Known	European_Taiwanese
TDRD5	Novel	European_Taiwanese
TEX101	Novel	European_Taiwanese
UCA1	Known	European_Taiwanese
PRAME	Known	European_Taiwanese_Unknown_ESCCATLAS
BAD	Known	Japanese_ESCCATLAS
GAPDH	Known	Japanese_ESCCATLAS
ACTL6A	Known	Taiwanese_ESCCATLAS
ADAD2	Known	Taiwanese_ESCCATLAS
ADH1B	Known	Taiwanese_ESCCATLAS
AGFG2	Known	Taiwanese_ESCCATLAS
AGPAT9	Known	Taiwanese_ESCCATLAS
AGRN	Known	Taiwanese_ESCCATLAS
AIM1	Known	Taiwanese_ESCCATLAS
AIM1L	Known	Taiwanese_ESCCATLAS
ALDH1L1	Known	Taiwanese_ESCCATLAS
ALG1L	Known	Taiwanese_ESCCATLAS
ANKRD37	Known	Taiwanese_ESCCATLAS
APOD	Known	Taiwanese_ESCCATLAS
ARG1	Known	Taiwanese_ESCCATLAS
ARHGAP27	Known	Taiwanese_ESCCATLAS
ARHGEF10L	Known	Taiwanese_ESCCATLAS
ARSI	Known	Taiwanese_ESCCATLAS
ASPM	Known	Taiwanese_ESCCATLAS
ATP1A2	Known	Taiwanese_ESCCATLAS
AURKA	Known	Taiwanese_ESCCATLAS
BASP1	Known	Taiwanese_ESCCATLAS
BIRC5	Known	Taiwanese_ESCCATLAS
BOC	Known	Taiwanese_ESCCATLAS
C15orf59	Known	Taiwanese_ESCCATLAS
C16orf59	Known	Taiwanese_ESCCATLAS
C21orf81	Known	Taiwanese_ESCCATLAS
C7	Known	Taiwanese_ESCCATLAS
CASQ2	Known	Taiwanese_ESCCATLAS
CBS	Known	Taiwanese_ESCCATLAS
CCDC120	Known	Taiwanese_ESCCATLAS
CCDC64B	Known	Taiwanese_ESCCATLAS
CCNB1	Known	Taiwanese_ESCCATLAS
CCNB2	Known	Taiwanese_ESCCATLAS
CCRN4L	Known	Taiwanese_ESCCATLAS
CDC20	Known	Taiwanese_ESCCATLAS
CDCA2	Known	Taiwanese_ESCCATLAS
CDCA5	Known	Taiwanese_ESCCATLAS
CDCA7	Known	Taiwanese_ESCCATLAS
CENPA	Known	Taiwanese_ESCCATLAS
CHD4	Known	Taiwanese_ESCCATLAS
CHST11	Known	Taiwanese_ESCCATLAS
CKS2	Known	Taiwanese_ESCCATLAS
CNTNAP2	Known	Taiwanese_ESCCATLAS
COL27A1	Known	Taiwanese_ESCCATLAS
CRTAC1	Known	Taiwanese_ESCCATLAS
CSAG1	Known	Taiwanese_ESCCATLAS
CSTA	Known	Taiwanese_ESCCATLAS
CTSG	Known	Taiwanese_ESCCATLAS
DAAM2	Known	Taiwanese_ESCCATLAS
DEPDC1B	Known	Taiwanese_ESCCATLAS
DES	Known	Taiwanese_ESCCATLAS
DFNA5	Known	Taiwanese_ESCCATLAS
DOCK9	Known	Taiwanese_ESCCATLAS
DUOXA1	Known	Taiwanese_ESCCATLAS
EFNB1	Known	Taiwanese_ESCCATLAS
EME1	Known	Taiwanese_ESCCATLAS
EPHA1	Known	Taiwanese_ESCCATLAS
EPS8L2	Known	Taiwanese_ESCCATLAS
ERBB3	Known	Taiwanese_ESCCATLAS
ERO1L	Known	Taiwanese_ESCCATLAS
F2RL2	Known	Taiwanese_ESCCATLAS
FAM107A	Known	Taiwanese_ESCCATLAS
FAM63A	Known	Taiwanese_ESCCATLAS
FAM64A	Known	Taiwanese_ESCCATLAS
FETUB	Known	Taiwanese_ESCCATLAS
FLNC	Known	Taiwanese_ESCCATLAS
FRMD4B	Known	Taiwanese_ESCCATLAS
FXYD1	Known	Taiwanese_ESCCATLAS
GAL	Known	Taiwanese_ESCCATLAS
GINS2	Known	Taiwanese_ESCCATLAS
GLTP	Known	Taiwanese_ESCCATLAS
GPRIN1	Known	Taiwanese_ESCCATLAS
GSTM5	Known	Taiwanese_ESCCATLAS
HELLS	Known	Taiwanese_ESCCATLAS
HEYL	Known	Taiwanese_ESCCATLAS
HJURP	Known	Taiwanese_ESCCATLAS
HMMR	Known	Taiwanese_ESCCATLAS
HS3ST1	Known	Taiwanese_ESCCATLAS
HSPB6	Known	Taiwanese_ESCCATLAS
HSPB7	Known	Taiwanese_ESCCATLAS
HTR1E	Known	Taiwanese_ESCCATLAS
ID4	Known	Taiwanese_ESCCATLAS
IGF2BP3	Known	Taiwanese_ESCCATLAS
IL24	Known	Taiwanese_ESCCATLAS
IL4I1	Known	Taiwanese_ESCCATLAS
KANK1	Known	Taiwanese_ESCCATLAS
KCNB1	Known	Taiwanese_ESCCATLAS
KCNK15	Known	Taiwanese_ESCCATLAS
KIAA0101	Known	Taiwanese_ESCCATLAS
KIF20A	Known	Taiwanese_ESCCATLAS
KIF2C	Known	Taiwanese_ESCCATLAS
KIFC1	Known	Taiwanese_ESCCATLAS
KPNB1	Known	Taiwanese_ESCCATLAS
KRTAP4-12	Known	Taiwanese_ESCCATLAS
LAMA3	Known	Taiwanese_ESCCATLAS
LGI1	Known	Taiwanese_ESCCATLAS
LMO2	Known	Taiwanese_ESCCATLAS
LOC100128164	Known	Taiwanese_ESCCATLAS
LOX	Known	Taiwanese_ESCCATLAS
LOXL2	Known	Taiwanese_ESCCATLAS
LYNX1	Known	Taiwanese_ESCCATLAS
MAGEA2B	Known	Taiwanese_ESCCATLAS
MAGED4	Known	Taiwanese_ESCCATLAS
MAPK3	Known	Taiwanese_ESCCATLAS
MELK	Known	Taiwanese_ESCCATLAS
MSH6	Known	Taiwanese_ESCCATLAS
MT1M	Known	Taiwanese_ESCCATLAS
MUSTN1	Known	Taiwanese_ESCCATLAS
MYOC	Known	Taiwanese_ESCCATLAS
NCAPH	Known	Taiwanese_ESCCATLAS
NDC80	Known	Taiwanese_ESCCATLAS
NUSAP1	Known	Taiwanese_ESCCATLAS
OGN	Known	Taiwanese_ESCCATLAS
OIP5	Known	Taiwanese_ESCCATLAS
ORAOV1	Known	Taiwanese_ESCCATLAS
P4HA2	Known	Taiwanese_ESCCATLAS
PANX1	Known	Taiwanese_ESCCATLAS
PBK	Known	Taiwanese_ESCCATLAS
PDK4	Known	Taiwanese_ESCCATLAS
PDZRN3	Known	Taiwanese_ESCCATLAS
PGM5	Known	Taiwanese_ESCCATLAS
PITX3	Known	Taiwanese_ESCCATLAS
PKMYT1	Known	Taiwanese_ESCCATLAS
PLEKHM1	Known	Taiwanese_ESCCATLAS
PLEKHN1	Known	Taiwanese_ESCCATLAS
PLP1	Known	Taiwanese_ESCCATLAS
PPFIBP2	Known	Taiwanese_ESCCATLAS
PRELP	Known	Taiwanese_ESCCATLAS
PRR4	Known	Taiwanese_ESCCATLAS
PTGIS	Known	Taiwanese_ESCCATLAS
PTK7	Known	Taiwanese_ESCCATLAS
RAD51	Known	Taiwanese_ESCCATLAS
RAD54L	Known	Taiwanese_ESCCATLAS
RBP1	Known	Taiwanese_ESCCATLAS
RBPMS	Known	Taiwanese_ESCCATLAS
RCAN2	Known	Taiwanese_ESCCATLAS
RCN3	Known	Taiwanese_ESCCATLAS
RGS11	Known	Taiwanese_ESCCATLAS
RNF150	Known	Taiwanese_ESCCATLAS
SCNN1A	Known	Taiwanese_ESCCATLAS
SESN3	Known	Taiwanese_ESCCATLAS
SLC13A4	Known	Taiwanese_ESCCATLAS
SLC19A1	Known	Taiwanese_ESCCATLAS
SLC1A4	Known	Taiwanese_ESCCATLAS
SLC2A1	Known	Taiwanese_ESCCATLAS
SLC43A2	Known	Taiwanese_ESCCATLAS
SLK	Known	Taiwanese_ESCCATLAS
SOCS1	Known	Taiwanese_ESCCATLAS
SORBS1	Known	Taiwanese_ESCCATLAS
SPC25	Known	Taiwanese_ESCCATLAS
SPINK8	Known	Taiwanese_ESCCATLAS
STIL	Known	Taiwanese_ESCCATLAS
SYNPO2	Known	Taiwanese_ESCCATLAS
TFF3	Known	Taiwanese_ESCCATLAS
TFRC	Known	Taiwanese_ESCCATLAS
TK1	Known	Taiwanese_ESCCATLAS
TMEM132A	Known	Taiwanese_ESCCATLAS
TMEM35	Known	Taiwanese_ESCCATLAS
TNXB	Known	Taiwanese_ESCCATLAS
TPX2	Known	Taiwanese_ESCCATLAS
TTK	Known	Taiwanese_ESCCATLAS
TUBB3	Known	Taiwanese_ESCCATLAS
TYMP	Known	Taiwanese_ESCCATLAS
UBE2C	Known	Taiwanese_ESCCATLAS
WDR66	Known	Taiwanese_ESCCATLAS
ZBTB16	Known	Taiwanese_ESCCATLAS

## Sheet: S.Table 2
Supplementary Table 2: List of Novel DEGs (166) identified in ESCC
Gene	Population	log2FC	Adjusted p-value	Regulation	Populations	count	GTEx portal	HPA RNAseq	EvidenceOfGeneInOtherCancers
ENDOU	AfricanAmerican	-4.045	0.0046	Downreg	AfricanAmerican_Brazilian_Chinese_European_Taiwanese	5	Highly expressed in esophagus-mucosa
ENDOU	Brazilian	-3.316	3.39e-07	Downreg	AfricanAmerican_Brazilian_Chinese_European_Taiwanese	5
ENDOU	Chinese	-3.333	0.00226	Downreg	AfricanAmerican_Brazilian_Chinese_European_Taiwanese	5
ENDOU	European	-7.443	6.73e-09	Downreg	AfricanAmerican_Brazilian_Chinese_European_Taiwanese	5
ENDOU	Taiwanese	-4.306	3.17e-07	Downreg	AfricanAmerican_Brazilian_Chinese_European_Taiwanese	5
IFI35	AfricanAmerican	2.798	0.00115	Upreg	AfricanAmerican_Brazilian_European_Taiwanese	4	Low expression in esophagus
IFI35	Brazilian	1.68	3.64e-08	Upreg	AfricanAmerican_Brazilian_European_Taiwanese	4
IFI35	European	1.736	0.00653	Upreg	AfricanAmerican_Brazilian_European_Taiwanese	4
IFI35	Taiwanese	1.866	7.53e-06	Upreg	AfricanAmerican_Brazilian_European_Taiwanese	4
KCNS3	AfricanAmerican	2.522	0.00641	Upreg	AfricanAmerican_Brazilian_European_Taiwanese	4	Low expression in esophagus-gastroesophageal junction
KCNS3	Brazilian	1.632	2.37e-05	Upreg	AfricanAmerican_Brazilian_European_Taiwanese	4
KCNS3	European	1.988	3.46e-05	Upreg	AfricanAmerican_Brazilian_European_Taiwanese	4
KCNS3	Taiwanese	1.726	0.000123	Upreg	AfricanAmerican_Brazilian_European_Taiwanese	4
SLCO1B3	AfricanAmerican	3.135	0.0301	Upreg	AfricanAmerican_Brazilian_European_Taiwanese	4	Low expression in esophagus-mucosa
SLCO1B3	Brazilian	2.107	0.000575	Upreg	AfricanAmerican_Brazilian_European_Taiwanese	4
SLCO1B3	European	5.035	9.99e-08	Upreg	AfricanAmerican_Brazilian_European_Taiwanese	4
SLCO1B3	Taiwanese	2.458	0.00194	Upreg	AfricanAmerican_Brazilian_European_Taiwanese	4
C1S	AfricanAmerican	2.397	0.0277	Upreg	AfricanAmerican_Brazilian_European	3	Moderately expressed in esophagus-gastroesophageal junction
C1S	Brazilian	2.751	5.94e-08	Upreg	AfricanAmerican_Brazilian_European	3
C1S	European	1.619	0.0202	Upreg	AfricanAmerican_Brazilian_European	3
CDC42EP3	AfricanAmerican	2.02	0.00746	Upreg	AfricanAmerican_Brazilian_European	3	Moderately expressed in esophagus-muscularis (In comparison with the other tissues)
CDC42EP3	Brazilian	1.819	1.45e-08	Upreg	AfricanAmerican_Brazilian_European	3
CDC42EP3	European	2.876	4.47e-06	Upreg	AfricanAmerican_Brazilian_European	3
CYP4F22	AfricanAmerican	-1.744	0.028	Downreg	AfricanAmerican_Brazilian_European	3	Moderately expressed in esophagus-mucosa
CYP4F22	Brazilian	-1.842	5.13e-05	Downreg	AfricanAmerican_Brazilian_European	3
CYP4F22	European	-2.409	5.97e-05	Downreg	AfricanAmerican_Brazilian_European	3
DPYSL3	AfricanAmerican	2.405	0.0136	Upreg	AfricanAmerican_Brazilian_European	3	Highly expressed in esophagus-mucularis
DPYSL3	Brazilian	1.791	9.28e-08	Upreg	AfricanAmerican_Brazilian_European	3
DPYSL3	European	1.963	0.000168	Upreg	AfricanAmerican_Brazilian_European	3
MAP1B	AfricanAmerican	2.249	0.00479	Upreg	AfricanAmerican_Brazilian_European	3	Moderately expressed in esophagus-muscularis
MAP1B	Brazilian	1.501	0.000358	Upreg	AfricanAmerican_Brazilian_European	3
MAP1B	European	3.447	4.55e-06	Upreg	AfricanAmerican_Brazilian_European	3
PLTP	AfricanAmerican	1.761	0.0131	Upreg	AfricanAmerican_Brazilian_European	3	Low expression in esophagus-gastroesophageal junction
PLTP	Brazilian	1.578	2.29e-05	Upreg	AfricanAmerican_Brazilian_European	3
PLTP	European	1.796	0.000278	Upreg	AfricanAmerican_Brazilian_European	3
PRTFDC1	AfricanAmerican	1.724	0.00189	Upreg	AfricanAmerican_Brazilian_European	3	Moderately expressed in esophagus-gastroesophageal junction
PRTFDC1	Brazilian	2.213	2.35e-07	Upreg	AfricanAmerican_Brazilian_European	3
PRTFDC1	European	2.608	0.000388	Upreg	AfricanAmerican_Brazilian_European	3
SCHIP1	AfricanAmerican	1.802	0.00625	Upreg	AfricanAmerican_Brazilian_European	3	Low expression in esophagus-gastroesophageal junction
SCHIP1	Brazilian	1.558	1.72e-07	Upreg	AfricanAmerican_Brazilian_European	3
SCHIP1	European	2.7	2.98e-08	Upreg	AfricanAmerican_Brazilian_European	3
SGCE	AfricanAmerican	1.933	0.0115	Upreg	AfricanAmerican_Brazilian_European	3	Highly expressed in esophagus-mucularis
SGCE	Brazilian	1.508	3.55e-05	Upreg	AfricanAmerican_Brazilian_European	3
SGCE	European	2.435	0.00237	Upreg	AfricanAmerican_Brazilian_European	3
TMTC1	AfricanAmerican	1.918	0.00132	Upreg	AfricanAmerican_Brazilian_European	3	Moderately expressed in esophagus-muscularis
TMTC1	Brazilian	1.798	9.91e-08	Upreg	AfricanAmerican_Brazilian_European	3
TMTC1	European	2.255	5.75e-05	Upreg	AfricanAmerican_Brazilian_European	3
C3	AfricanAmerican	1.832	0.0285	Upreg	AfricanAmerican_Brazilian	2	Moderately expressed in esophagus-mucosa
C3	Brazilian	2.492	7.92e-08	Upreg	AfricanAmerican_Brazilian	2
C6orf132	AfricanAmerican	-1.538	0.00607	Downreg	AfricanAmerican_European_Taiwanese	3	Highly expressed in esophagus-mucosa
C6orf132	European	-3.706	2e-11	Downreg	AfricanAmerican_European_Taiwanese	3
C6orf132	Taiwanese	-2.18	2.45e-08	Downreg	AfricanAmerican_European_Taiwanese	3
DEFB104A	AfricanAmerican	-1.672	0.0228	Downreg	AfricanAmerican_European_Taiwanese	3	Highly expressed in esophagus-mucosa
DEFB104A	European	-1.805	0.00121	Downreg	AfricanAmerican_European_Taiwanese	3
DEFB104A	Taiwanese	-1.647	1.03e-05	Downreg	AfricanAmerican_European_Taiwanese	3
DUSP9	AfricanAmerican	1.624	0.0173	Upreg	AfricanAmerican_European_Taiwanese	3	Low expression in esophagus-mucosa
DUSP9	European	1.937	0.00334	Upreg	AfricanAmerican_European_Taiwanese	3
DUSP9	Taiwanese	1.787	2.89e-06	Upreg	AfricanAmerican_European_Taiwanese	3
ESAM	AfricanAmerican	-1.951	0.017	Downreg	AfricanAmerican_European_Taiwanese	3	Moderately expressed in esophagus-gastroesophageal junction
ESAM	European	-2.337	0.00049	Downreg	AfricanAmerican_European_Taiwanese	3
ESAM	Taiwanese	-1.55	0.00438	Downreg	AfricanAmerican_European_Taiwanese	3
HLA-DQB2	AfricanAmerican	-1.563	0.0135	Downreg	AfricanAmerican_European_Taiwanese	3	Low expression in esophagus-mucosa		https://www.sciencedirect.com/science/article/pii/S2372770522000225
HLA-DQB2	European	-2.2	0.000544	Downreg	AfricanAmerican_European_Taiwanese	3			https://www.sciencedirect.com/science/article/pii/S2372770522000225
HLA-DQB2	Taiwanese	-1.767	4.7e-05	Downreg	AfricanAmerican_European_Taiwanese	3			https://www.sciencedirect.com/science/article/pii/S2372770522000225
HS3ST6	AfricanAmerican	-3.161	0.0355	Downreg	AfricanAmerican_European_Taiwanese	3	Low expression in esophagus-mucosa
HS3ST6	European	-2.306	0.00708	Downreg	AfricanAmerican_European_Taiwanese	3
HS3ST6	Taiwanese	-2.121	0.0005	Downreg	AfricanAmerican_European_Taiwanese	3
KCNK7	AfricanAmerican	-2.355	0.0216	Downreg	AfricanAmerican_European_Taiwanese	3	Moderately expressed in esophagus-mucosa
KCNK7	European	-2.004	0.00106	Downreg	AfricanAmerican_European_Taiwanese	3
KCNK7	Taiwanese	-1.565	0.000728	Downreg	AfricanAmerican_European_Taiwanese	3
KRTAP4-1	AfricanAmerican	3.431	0.00119	Upreg	AfricanAmerican_European_Taiwanese	3	No expression in esophagus-mucosa
KRTAP4-1	European	2.012	0.000171	Upreg	AfricanAmerican_European_Taiwanese	3
KRTAP4-1	Taiwanese	2.276	3.61e-07	Upreg	AfricanAmerican_European_Taiwanese	3
MAP4K2	AfricanAmerican	1.602	0.0297	Upreg	AfricanAmerican_European_Taiwanese	3	Low expression in esophagus-mucosa
MAP4K2	European	2.345	0.000398	Upreg	AfricanAmerican_European_Taiwanese	3
MAP4K2	Taiwanese	1.615	4.29e-06	Upreg	AfricanAmerican_European_Taiwanese	3
MYOZ1	AfricanAmerican	-1.766	0.00393	Downreg	AfricanAmerican_European_Taiwanese	3	Low expression in esophagus-mucosa
MYOZ1	European	-2.265	1.97e-05	Downreg	AfricanAmerican_European_Taiwanese	3
MYOZ1	Taiwanese	-2.247	9.24e-05	Downreg	AfricanAmerican_European_Taiwanese	3
PRRX2	AfricanAmerican	2.169	0.0167	Upreg	AfricanAmerican_European_Taiwanese	3	Moderately expressed in esophagus-gastroesophageal junction
PRRX2	European	3.037	2.13e-08	Upreg	AfricanAmerican_European_Taiwanese	3
PRRX2	Taiwanese	2.188	1.52e-06	Upreg	AfricanAmerican_European_Taiwanese	3
RBM20	AfricanAmerican	-2.804	0.027	Downreg	AfricanAmerican_European_Taiwanese	3	Moderately expressed in esophagus-mucosa
RBM20	European	-3.952	1.81e-06	Downreg	AfricanAmerican_European_Taiwanese	3
RBM20	Taiwanese	-1.745	0.0218	Downreg	AfricanAmerican_European_Taiwanese	3
SLC46A2	AfricanAmerican	-2.868	0.00189	Downreg	AfricanAmerican_European_Taiwanese	3	Low expression in esophagus-mucosa
SLC46A2	European	-3.702	5.71e-07	Downreg	AfricanAmerican_European_Taiwanese	3
SLC46A2	Taiwanese	-2.651	6.36e-07	Downreg	AfricanAmerican_European_Taiwanese	3
STX19	AfricanAmerican	-1.828	0.00428	Downreg	AfricanAmerican_European_Taiwanese	3	Moderately expressed in esophagus-mucosa
STX19	European	-3.045	8.29e-05	Downreg	AfricanAmerican_European_Taiwanese	3
STX19	Taiwanese	-1.617	0.00272	Downreg	AfricanAmerican_European_Taiwanese	3
TCN1	AfricanAmerican	-2.825	0.00575	Downreg	AfricanAmerican_European_Taiwanese	3	Low expression in esophagus-mucosa
TCN1	European	-5.485	1.6e-06	Downreg	AfricanAmerican_European_Taiwanese	3
TCN1	Taiwanese	-2.279	0.00317	Downreg	AfricanAmerican_European_Taiwanese	3
ALDH3B1	AfricanAmerican	-1.627	0.00549	Downreg	AfricanAmerican_European	2	Low expression in esophagus-mucosa
ALDH3B1	European	-1.573	5.09e-05	Downreg	AfricanAmerican_European	2
ANKRD20A5P	AfricanAmerican	-3.898	0.00214	Downreg	AfricanAmerican_European	2	Highly expressed in esophagus-mucosa
ANKRD20A5P	European	-3.987	5.96e-08	Downreg	AfricanAmerican_European	2
ANO7L1	AfricanAmerican	-1.744	0.00214	Downreg	AfricanAmerican_European	2	Highly expressed in esophagus-mucosa
ANO7L1	European	-4.143	1.08e-07	Downreg	AfricanAmerican_European	2
ASTN2	AfricanAmerican	1.617	0.0383	Upreg	AfricanAmerican_European	2	low expression in esophagus-mucularis
ASTN2	European	2.065	0.00639	Upreg	AfricanAmerican_European	2
BRAT1	AfricanAmerican	2.743	0.00132	Upreg	AfricanAmerican_European	2	Moderately expressed in both esophagus-gastroesophageal junction and esophagus-muscularis
BRAT1	European	2.128	0.000611	Upreg	AfricanAmerican_European	2
C11orf96	AfricanAmerican	1.748	0.00541	Upreg	AfricanAmerican_European	2	Moderately expressed in esophagus-gastroesophageal junction
C11orf96	European	3.422	2.76e-06	Upreg	AfricanAmerican_European	2
C2CD4A	AfricanAmerican	2.569	0.00163	Upreg	AfricanAmerican_European	2	Low expression in esophagus
C2CD4A	European	2.181	0.0169	Upreg	AfricanAmerican_European	2
C3orf80	AfricanAmerican	-3.843	0.00163	Downreg	AfricanAmerican_European	2	Moderately expressed in esophagus-mucosa
C3orf80	European	-2.547	0.00044	Downreg	AfricanAmerican_European	2
CAVIN3 (alias PRKCDBP)	AfricanAmerican	2.602	0.00561	Upreg	AfricanAmerican_European	2	Low expresion in esophagus-gastroesophageal junction
CAVIN3 (alias PRKCDBP)	European	2.391	2.64e-06	Upreg	AfricanAmerican_European	2
CCDC190	AfricanAmerican	3.117	0.0136	Upreg	AfricanAmerican_European	2	Low expression in esophagus-mucosa
CCDC190	European	2.425	0.0157	Upreg	AfricanAmerican_European	2
CDC42EP5	AfricanAmerican	-2.009	0.0303	Downreg	AfricanAmerican_European	2	Moderately expressed in Esophagus-mucosa
CDC42EP5	European	-1.664	0.0187	Downreg	AfricanAmerican_European	2
CFAP251 (alias WDR66)	AfricanAmerican	1.743	0.0248	Upreg	AfricanAmerican_European	2	Low expression in esophagus-mucosa
CFAP251 (alias WDR66)	European	3.893	2.56e-09	Upreg	AfricanAmerican_European	2
CHRM3	AfricanAmerican	1.797	0.01	Upreg	AfricanAmerican_European	2	Highly expressed in esophagus-gastroesophageal junction		https://www.ncbi.nlm.nih.gov/pmc/articles/PMC4494141/
CHRM3	European	2.761	1.17e-05	Upreg	AfricanAmerican_European	2			https://www.ncbi.nlm.nih.gov/pmc/articles/PMC4494141/
CHST7	AfricanAmerican	3.68	0.00142	Upreg	AfricanAmerican_European	2	low expression in esophagus-gastroesophageal junction
CHST7	European	3.276	5.94e-06	Upreg	AfricanAmerican_European	2
CIBAR1 (alias FAM92A)	AfricanAmerican	1.687	0.0216	Upreg	AfricanAmerican_European	2	Low expression in both esophagus-gastroesophageal junction and esophagus-muscularis
CIBAR1 (alias FAM92A)	European	2.532	1.42e-07	Upreg	AfricanAmerican_European	2
CLIP2	AfricanAmerican	1.646	0.0249	Upreg	AfricanAmerican_European	2	Low expression in esophagus-muscularis
CLIP2	European	2.625	0.00246	Upreg	AfricanAmerican_European	2
COCH	AfricanAmerican	2.413	0.0022	Upreg	AfricanAmerican_European	2	Low expression in both esophagus-gastroesophageal junction and esophagus-muscularis
COCH	European	2.989	3.39e-06	Upreg	AfricanAmerican_European	2
CREB5	AfricanAmerican	1.959	0.0112	Upreg	AfricanAmerican_European	2	Low expresion in esophagus-gastroesophageal junction
CREB5	European	2.055	0.000488	Upreg	AfricanAmerican_European	2
CREG2	AfricanAmerican	1.917	0.0216	Upreg	AfricanAmerican_European	2	Low expression in esophagus
CREG2	European	2.103	0.00151	Upreg	AfricanAmerican_European	2
CRYBG1 (alias AIM1)	AfricanAmerican	-1.921	0.00101	Downreg	AfricanAmerican_European	2	Highly expressed in esophagus-mucosa
CRYBG1 (alias AIM1)	European	-1.933	2.03e-05	Downreg	AfricanAmerican_European	2
CYP4F35P	AfricanAmerican	-4.962	0.00115	Downreg	AfricanAmerican_European	2	Highly expressed in esophagus-mucosa
CYP4F35P	European	-3.004	0.000138	Downreg	AfricanAmerican_European	2
CYSRT1	AfricanAmerican	-3.224	0.00304	Downreg	AfricanAmerican_European	2	Highly expressed in esophagus-mucosa
CYSRT1	European	-5.494	1.28e-09	Downreg	AfricanAmerican_European	2
DZIP1	AfricanAmerican	1.808	0.0111	Upreg	AfricanAmerican_European	2	Moderately expressed in esophagus-gastroesophageal junction
DZIP1	European	2.706	0.00212	Upreg	AfricanAmerican_European	2
ELAPOR1 (alias KIAA1324)	AfricanAmerican	1.812	0.023	Upreg	AfricanAmerican_European	2	Moderately expressed in esophagus-mucosa
ELAPOR1 (alias KIAA1324)	European	1.706	0.0353	Upreg	AfricanAmerican_European	2
EPIST (alias C5orf66-AS1)	AfricanAmerican	-3.247	0.0177	Downreg	AfricanAmerican_European	2	Highly expressed in esophagus-mucosa
EPIST (alias C5orf66-AS1)	European	-3.965	3.34e-07	Downreg	AfricanAmerican_European	2
FADS3	AfricanAmerican	1.556	0.0335	Upreg	AfricanAmerican_European	2	Moderately expressed in both esophagus-gastroesophageal junction and esophagus-muscularis
FADS3	European	2.412	1.38e-05	Upreg	AfricanAmerican_European	2
FAM169A	AfricanAmerican	2.043	0.00371	Upreg	AfricanAmerican_European	2	Low expression in esophagus
FAM169A	European	2.201	0.000432	Upreg	AfricanAmerican_European	2
FAM95B1	AfricanAmerican	-1.588	0.0299	Downreg	AfricanAmerican_European	2	Low expression in esophagus-mucosa
FAM95B1	European	-2.813	0.000137	Downreg	AfricanAmerican_European	2
FAR2P2	AfricanAmerican	3.372	0.00566	Upreg	AfricanAmerican_European	2	Highly expressed in esophagus-mucosa
FAR2P2	European	2.314	0.00699	Upreg	AfricanAmerican_European	2
FARS2-AS1	AfricanAmerican	-3.555	0.00153	Downreg	AfricanAmerican_European	2	Moderately expressed in esophagus-gastroesophageal junction, esophagus-mucosa, esophagus-muscularis
FARS2-AS1	European	-3.508	1.07e-06	Downreg	AfricanAmerican_European	2
FBN1	AfricanAmerican	1.91	0.0372	Upreg	AfricanAmerican_European	2	Moderately expressed in esophagus-gastroesophageal junction
FBN1	European	2.732	0.000151	Upreg	AfricanAmerican_European	2
GPR171	AfricanAmerican	-1.529	0.0237	Downreg	AfricanAmerican_European	2	Low expression in esophagus-mucosa
GPR171	European	-1.528	0.0364	Downreg	AfricanAmerican_European	2
GSDME (alias DFNA5)	AfricanAmerican	1.823	0.0119	Upreg	AfricanAmerican_European	2	Low expression in esophagus-mucosa
GSDME (alias DFNA5)	European	2.892	1.88e-05	Upreg	AfricanAmerican_European	2
GUCY1A1 (alias GUCY1A3)	AfricanAmerican	1.879	0.0022	Upreg	AfricanAmerican_European	2	Highly expressed in esophagus-mucularis
GUCY1A1 (alias GUCY1A3)	European	1.963	0.000123	Upreg	AfricanAmerican_European	2
H2AC6 (alias HIST1H2AC)	AfricanAmerican	-1.597	0.00125	Downreg	AfricanAmerican_European	2	Low expression in esophagus-mucosa
H2AC6 (alias HIST1H2AC)	European	-1.955	0.00271	Downreg	AfricanAmerican_European	2
H3C4	AfricanAmerican	-1.582	0.0235	Downreg	AfricanAmerican_European	2	Low expression in esophagus-mucosa
H3C4	European	-1.586	0.00401	Downreg	AfricanAmerican_European	2
HAUS8	AfricanAmerican	1.611	0.0291	Upreg	AfricanAmerican_European	2	Low expression in esophagus-mucosa
HAUS8	European	1.575	0.0294	Upreg	AfricanAmerican_European	2
HOXA10	AfricanAmerican	1.887	0.0228	Upreg	AfricanAmerican_European	2	Low expression in esophagus		https://www.ncbi.nlm.nih.gov/pmc/articles/PMC5882501/
HOXA10	European	3.615	2.22e-05	Upreg	AfricanAmerican_European	2			https://www.ncbi.nlm.nih.gov/pmc/articles/PMC5882501/
IRAG2 (alias LRMP)	AfricanAmerican	-1.835	0.0117	Downreg	AfricanAmerican_European	2	Low expression in esophagus-mucosa
IRAG2 (alias LRMP)	European	-2.95	0.00297	Downreg	AfricanAmerican_European	2
ITPRID2 (alias CS1)	AfricanAmerican	1.762	0.00122	Upreg	AfricanAmerican_European	2	Highly expressed in esophagus-mucosa
ITPRID2 (alias CS1)	European	1.74	0.000151	Upreg	AfricanAmerican_European	2
JAKMIP3	AfricanAmerican	2.516	0.00102	Upreg	AfricanAmerican_European	2	low expression in esophagus-gastroesophageal junction
JAKMIP3	European	3.917	8.63e-06	Upreg	AfricanAmerican_European	2
KLHDC7B-DT	AfricanAmerican	2.356	0.00322	Upreg	AfricanAmerican_European	2	Moderately expressed in esophagus-mucosa
KLHDC7B-DT	European	2.909	0.000871	Upreg	AfricanAmerican_European	2
KLHL13	AfricanAmerican	1.557	0.00298	Upreg	AfricanAmerican_European	2	Moderately expressed in esophagus-gastroesophageal junction
KLHL13	European	1.72	8.36e-07	Upreg	AfricanAmerican_European	2
LCAL1	AfricanAmerican	5.456	0.00396	Upreg	AfricanAmerican_European	2		No expression in esophagus
LCAL1	European	4.132	5.55e-06	Upreg	AfricanAmerican_European	2
LINC00852	AfricanAmerican	-1.864	0.039	Downreg	AfricanAmerican_European	2	Moderately expressed in esophagus-mucosa
LINC00852	European	-1.852	0.00225	Downreg	AfricanAmerican_European	2
LINC01214	AfricanAmerican	-2.02	0.0456	Downreg	AfricanAmerican_European	2	Moderately expressed in esophagus-mucosa
LINC01214	European	-2.107	0.00224	Downreg	AfricanAmerican_European	2
LINC02487	AfricanAmerican	-3.935	0.00301	Downreg	AfricanAmerican_European	2		Highly expressed in esophagus	https://www.frontiersin.org/articles/10.3389/fonc.2020.559808/full
LINC02487	European	-6.354	1.02e-10	Downreg	AfricanAmerican_European	2			https://www.frontiersin.org/articles/10.3389/fonc.2020.559808/full
LOC100507221	AfricanAmerican	-3.976	0.0303	Downreg	AfricanAmerican_European	2		Low expression in esophagus
LOC100507221	European	-6.087	9.99e-08	Downreg	AfricanAmerican_European	2
LOC105376081	AfricanAmerican	-2.588	0.0159	Downreg	AfricanAmerican_European	2		Highly expressed in esophagus
LOC105376081	European	-5.384	4.54e-07	Downreg	AfricanAmerican_European	2
LOC105379426	AfricanAmerican	-2.487	0.00808	Downreg	AfricanAmerican_European	2		No expression in esophagus
LOC105379426	European	-3.8	6.34e-08	Downreg	AfricanAmerican_European	2
LY6D	AfricanAmerican	-1.605	0.0388	Downreg	AfricanAmerican_European	2	Highly expressed in esophagus-mucosa
LY6D	European	-2.111	0.0205	Downreg	AfricanAmerican_European	2
MAGED4B	AfricanAmerican	1.963	0.0294	Upreg	AfricanAmerican_European	2	Low expression in esophagus
MAGED4B	European	3.245	0.000555	Upreg	AfricanAmerican_European	2
DPCR1	AfricanAmerican	-2.741	0.00147	Downreg	AfricanAmerican_European	2	Low expression in esophagus-mucosa
DPCR1	European	-4.516	1.3e-05	Downreg	AfricanAmerican_European	2
NAV1	AfricanAmerican	1.576	0.019	Upreg	AfricanAmerican_European	2	Low expression in esophagus
NAV1	European	1.531	0.000583	Upreg	AfricanAmerican_European	2
NXPE3	AfricanAmerican	1.891	0.00583	Upreg	AfricanAmerican_European	2	low expression in esophagus-gastroesophageal junction
NXPE3	European	1.627	0.0119	Upreg	AfricanAmerican_European	2
OR7E14P	AfricanAmerican	-2.092	0.00145	Downreg	AfricanAmerican_European	2	Moderately expressed in esophagus-mucosa
OR7E14P	European	-3.549	1.11e-08	Downreg	AfricanAmerican_European	2
PAIP2B	AfricanAmerican	-2.076	0.00983	Downreg	AfricanAmerican_European	2	Low expression in esophagus
PAIP2B	European	-2.418	4.32e-07	Downreg	AfricanAmerican_European	2
PAQR5	AfricanAmerican	-1.889	0.0034	Downreg	AfricanAmerican_European	2	Moderately expressed in esophagus-mucosa
PAQR5	European	-2.207	0.00144	Downreg	AfricanAmerican_European	2
PCOLCE2	AfricanAmerican	1.718	0.0141	Upreg	AfricanAmerican_European	2	Highly expressed in esophagus-mucularis
PCOLCE2	European	2.234	0.000535	Upreg	AfricanAmerican_European	2
PKIA	AfricanAmerican	-2.022	0.0338	Downreg	AfricanAmerican_European	2	low expression in esophagus-mucularis
PKIA	European	-2.758	0.000549	Downreg	AfricanAmerican_European	2
PLEKHO1	AfricanAmerican	2.414	0.0346	Upreg	AfricanAmerican_European	2	Highly expressed in esophagus-gastroesophageal junction
PLEKHO1	European	2.151	0.0241	Upreg	AfricanAmerican_European	2
PRR3	AfricanAmerican	2.279	0.00885	Upreg	AfricanAmerican_European	2	Moderately expressed in esophagus-gastroesophageal junction
PRR3	European	1.597	0.0143	Upreg	AfricanAmerican_European	2
PRXL2C (alias AAED1)	AfricanAmerican	2.987	0.00721	Upreg	AfricanAmerican_European	2	Moderately expressed in both esophagus-gastroesophageal junction and esophagus-muscularis
PRXL2C (alias AAED1)	European	2.05	0.000121	Upreg	AfricanAmerican_European	2
PWWP3B (alias PWWP3B)	AfricanAmerican	2.969	0.00318	Upreg	AfricanAmerican_European	2	Low expression in esophagus
PWWP3B (alias PWWP3B)	European	3.524	0.00249	Upreg	AfricanAmerican_European	2
RHOBTB1	AfricanAmerican	1.988	0.037	Upreg	AfricanAmerican_European	2	Low expression in both esophagus-gastroesophageal junction and esophagus-muscularis
RHOBTB1	European	1.989	0.00236	Upreg	AfricanAmerican_European	2
ROR2	AfricanAmerican	1.682	0.00891	Upreg	AfricanAmerican_European	2	Highly expressed in esophagus-gastroesophageal junction
ROR2	European	2.923	0.00032	Upreg	AfricanAmerican_European	2
SCGB1A1	AfricanAmerican	-2.94	0.0182	Downreg	AfricanAmerican_European	2	Low expression in esophagus
SCGB1A1	European	-2.998	0.000468	Downreg	AfricanAmerican_European	2
SCN9A	AfricanAmerican	2.103	0.00526	Upreg	AfricanAmerican_European	2	low expression in esophagus-mucularis
SCN9A	European	3.252	0.000936	Upreg	AfricanAmerican_European	2
SDK1	AfricanAmerican	2.17	0.0074	Upreg	AfricanAmerican_European	2	low expression in esophagus-gastroesophageal junction
SDK1	European	3.323	1.39e-06	Upreg	AfricanAmerican_European	2
SELENOM	AfricanAmerican	3.402	0.00115	Upreg	AfricanAmerican_European	2	Moderately expressed in esophagus-gastroesophageal junction
SELENOM	European	4.706	1.16e-05	Upreg	AfricanAmerican_European	2
SH3PXD2A-AS1	AfricanAmerican	-1.518	0.0154	Downreg	AfricanAmerican_European	2	Highly expressed in esophagus-mucosa
SH3PXD2A-AS1	European	-2.015	0.000112	Downreg	AfricanAmerican_European	2
SLC16A7	AfricanAmerican	-2.088	0.0181	Downreg	AfricanAmerican_European	2	Moderately expressed in esophagus-mucosa
SLC16A7	European	-3.237	8.07e-08	Downreg	AfricanAmerican_European	2
SLC8A1-AS1	AfricanAmerican	-2.432	0.035	Downreg	AfricanAmerican_European	2	Highly expressed in esophagus-mucosa
SLC8A1-AS1	European	-3.417	3.46e-05	Downreg	AfricanAmerican_European	2
SLCO1A2	AfricanAmerican	1.551	0.0251	Upreg	AfricanAmerican_European	2	Low expression in esophagus
SLCO1A2	European	2.081	0.00196	Upreg	AfricanAmerican_European	2
FAM46	AfricanAmerican	-2.526	0.00822	Downreg	AfricanAmerican_European	2	low expression in esophagus-gastroesophageal junction
FAM46	European	-4.307	5.19e-06	Downreg	AfricanAmerican_European	2
TEX26	AfricanAmerican	-1.662	0.0227	Downreg	AfricanAmerican_European	2	Low expression in esophagus
TEX26	European	-1.999	0.000883	Downreg	AfricanAmerican_European	2
TMEM220	AfricanAmerican	-1.768	0.0411	Downreg	AfricanAmerican_European	2	Low expression in both esophagus-gastroesophageal junction and esophagus-muscularis
TMEM220	European	-1.836	7.38e-06	Downreg	AfricanAmerican_European	2
TOX2	AfricanAmerican	3.77	0.00179	Upreg	AfricanAmerican_European	2	Highly expressed in both esophagus-gastroesophageal junction and esophagus-muscularis
TOX2	European	3.514	3.04e-05	Upreg	AfricanAmerican_European	2
TTC7B	AfricanAmerican	2.795	0.0177	Upreg	AfricanAmerican_European	2	Moderately expressed in both esophagus-gastroesophageal junction and esophagus-muscularis
TTC7B	European	2.494	1.23e-06	Upreg	AfricanAmerican_European	2
UPRT	AfricanAmerican	-1.972	0.0285	Downreg	AfricanAmerican_European	2	Highly expressed in esophagus-mucosa
UPRT	European	-1.528	3.26e-06	Downreg	AfricanAmerican_European	2
ZNF275	AfricanAmerican	1.568	0.00595	Upreg	AfricanAmerican_European	2	Low expression in esophagus
ZNF275	European	1.964	2.71e-05	Upreg	AfricanAmerican_European	2
ZNF662	AfricanAmerican	-2.904	0.018	Downreg	AfricanAmerican_European	2	Moderately expressed in esophagus-gastroesophageal junction
ZNF662	European	-3.387	6.09e-07	Downreg	AfricanAmerican_European	2
ZNF727	AfricanAmerican	-2.893	0.0101	Downreg	AfricanAmerican_European	2	Moderately expressed in esophagus-gastroesophageal junction
ZNF727	European	-3.25	0.00135	Downreg	AfricanAmerican_European	2
ZNF844	AfricanAmerican	-1.835	0.0123	Downreg	AfricanAmerican_European	2	Moderately expressed in esophagus-gastroesophageal junction
ZNF844	European	-2.739	0.000136	Downreg	AfricanAmerican_European	2
C7orf57	AfricanAmerican	-1.519	0.00583	Downreg	AfricanAmerican_Taiwanese	2	low expression in esophagus-mucularis
C7orf57	Taiwanese	-1.549	0.000652	Downreg	AfricanAmerican_Taiwanese	2
CYP2S1	AfricanAmerican	2.045	0.0142	Upreg	AfricanAmerican_Taiwanese	2	Low expression in esophagus-mucosa
CYP2S1	Taiwanese	1.511	0.000882	Upreg	AfricanAmerican_Taiwanese	2
FMO9P	AfricanAmerican	-3.553	0.0143	Downreg	AfricanAmerican_Taiwanese	2	Highly expressed in esophagus-mucosa
FMO9P	Taiwanese	-1.609	6.55e-05	Downreg	AfricanAmerican_Taiwanese	2
DSG1	Brazilian	-2.465	0.000963	Downreg	Brazilian_Chinese_European	3	Low expression in esophagus-mucosa		https://www.nature.com/articles/mi201390
DSG1	Chinese	-1.946	0.001	Downreg	Brazilian_Chinese_European	3			https://www.nature.com/articles/mi201390
DSG1	European	-3.87	0.00333	Downreg	Brazilian_Chinese_European	3			https://www.nature.com/articles/mi201390
ACER1	Brazilian	-3.586	2.31e-09	Downreg	Brazilian_European_Taiwanese	3	Low expression in esophagus-mucosa
ACER1	European	-2.989	0.00288	Downreg	Brazilian_European_Taiwanese	3
ACER1	Taiwanese	-2.204	4.1e-07	Downreg	Brazilian_European_Taiwanese	3
ELOVL4	Brazilian	-1.597	0.000236	Downreg	Brazilian_European_Taiwanese	3	Low expression in esophagus-mucosa
ELOVL4	European	-2.946	0.0022	Downreg	Brazilian_European_Taiwanese	3
ELOVL4	Taiwanese	-1.815	4.53e-05	Downreg	Brazilian_European_Taiwanese	3
TTC22	Brazilian	-1.678	2.92e-07	Downreg	Brazilian_European_Taiwanese	3	Highly expressed in esophagus-mucosa
TTC22	European	-1.706	0.000568	Downreg	Brazilian_European_Taiwanese	3
TTC22	Taiwanese	-1.648	9.01e-07	Downreg	Brazilian_European_Taiwanese	3
BAG2	Brazilian	2.26	4.22e-08	Upreg	Brazilian_European	2	Moderately expressed in both esophagus-gastroesophageal junction and esophagus-muscularis
BAG2	European	1.631	0.002	Upreg	Brazilian_European	2
C1R	Brazilian	1.827	2.35e-07	Upreg	Brazilian_European	2	Moderately expressed in esophagus-mucularis
C1R	European	1.709	0.0085	Upreg	Brazilian_European	2
ISLR	Brazilian	1.83	5.52e-06	Upreg	Brazilian_European	2	Moderately expressed in both esophagus-gastroesophageal junction and esophagus-muscularis
ISLR	European	1.847	0.0161	Upreg	Brazilian_European	2
ITM2C	Brazilian	1.774	1.27e-10	Upreg	Brazilian_European	2	Low expression in both esophagus-gastroesophageal junction and esophagus-muscularis
ITM2C	European	2.584	0.00281	Upreg	Brazilian_European	2
LY6G6C	Brazilian	-2.121	0.000337	Downreg	Brazilian_European	2	Low expression in esophagus-mucosa
LY6G6C	European	-2.791	0.000775	Downreg	Brazilian_European	2
MGP	Brazilian	1.79	1.7e-06	Upreg	Brazilian_European	2	Low expression in both esophagus-gastroesophageal junction and esophagus-muscularis
MGP	European	2.537	0.00117	Upreg	Brazilian_European	2
MINPP1	Brazilian	1.589	1.63e-06	Upreg	Brazilian_European	2	Low expression in esophagus
MINPP1	European	1.824	2.03e-05	Upreg	Brazilian_European	2
MPZL3	Brazilian	-1.526	6.13e-05	Downreg	Brazilian_European	2	Highly expressed in esophagus-mucosa
MPZL3	European	-1.841	7.25e-05	Downreg	Brazilian_European	2
NIPAL1	Brazilian	-1.686	6.96e-07	Downreg	Brazilian_European	2	Highly expressed in esophagus-mucosa
NIPAL1	European	-2.907	5.69e-10	Downreg	Brazilian_European	2
PMP22	Brazilian	2.371	6.98e-11	Upreg	Brazilian_European	2	Low expression in esophagus
PMP22	European	1.641	0.00271	Upreg	Brazilian_European	2
RASGEF1B	Brazilian	-1.553	2.7e-06	Downreg	Brazilian_European	2	Moderately expressed in both esophagus-gastroesophageal junction and esophagus-mucosa
RASGEF1B	European	-3.13	9.41e-05	Downreg	Brazilian_European	2
SEMA3A	Brazilian	1.543	3.41e-05	Upreg	Brazilian_European	2	Highly expressed in esophagus-gastroesophageal junction
SEMA3A	European	1.957	0.000445	Upreg	Brazilian_European	2
SYT1	Brazilian	1.605	4.64e-05	Upreg	Brazilian_European	2	Low expression in esophagus
SYT1	European	3.722	1e-07	Upreg	Brazilian_European	2
ZNF431	Brazilian	-1.924	5.88e-07	Downreg	Brazilian_European	2	Highly expressed in esophagus-mucosa
ZNF431	European	-1.892	0.00101	Downreg	Brazilian_European	2
FABP4	Brazilian	2.789	0.000699	Upreg	Brazilian_Taiwanese	2	Low expression in both esophagus-gastroesophageal junction
FABP4	Taiwanese	1.95	0.00812	Upreg	Brazilian_Taiwanese	2
IFIT1	Brazilian	2.409	1.25e-06	Upreg	Brazilian_Taiwanese	2	Low expression in both esophagus-mucosa and esophagus-muscularis
IFIT1	Taiwanese	1.607	0.0128	Upreg	Brazilian_Taiwanese	2
NTS	Chinese	1.522	0.0344	Upreg	Chinese_European	2	Low expression in esophagus
NTS	European	2.243	0.00479	Upreg	Chinese_European	2
GNLY	European	2.026	0.0484	Upreg	European_Japanese	2	Low expression in esophagus
GNLY	Japanese	1.651	0.00452	Upreg	European_Japanese	2
LRRC14	European	1.808	3.18e-05	Upreg	European_Japanese	2	Moderately expressed in esophagus-mucosa
LRRC14	Japanese	1.521	0.00241	Upreg	European_Japanese	2
C15orf62	European	-2.881	1.33e-05	Downreg	European_Taiwanese	2	Highly expressed in esophagus-mucosa
C15orf62	Taiwanese	-2.677	9.44e-06	Downreg	European_Taiwanese	2
CDT1	European	1.597	0.00118	Upreg	European_Taiwanese	2	Moderately expressed in esophagus-mucosa
CDT1	Taiwanese	1.833	5.67e-09	Upreg	European_Taiwanese	2
COL28A1	European	1.982	0.00301	Upreg	European_Taiwanese	2	Low expression in both esophagus-gastroesophageal junction and esophagus-muscularis
COL28A1	Taiwanese	1.893	0.000124	Upreg	European_Taiwanese	2
CSAG3	European	2.856	0.0164	Upreg	European_Taiwanese	2	Low expression in esophagus
CSAG3	Taiwanese	2.825	7.01e-06	Upreg	European_Taiwanese	2
DEGS2	European	-3.168	4.27e-07	Downreg	European_Taiwanese	2	Highly expressed in esophagus-mucosa
DEGS2	Taiwanese	-2.24	4.93e-05	Downreg	European_Taiwanese	2
DNAH17	European	1.966	7.1e-07	Upreg	European_Taiwanese	2	Low expression in esophagus
DNAH17	Taiwanese	1.829	0.000506	Upreg	European_Taiwanese	2
DUOXA2	European	-3.118	0.00011	Downreg	European_Taiwanese	2	Moderately expressed in esophagus-mucosa
DUOXA2	Taiwanese	-2.047	0.00466	Downreg	European_Taiwanese	2
GALNT6	European	3.96	0.000102	Upreg	European_Taiwanese	2	Low expression in esophagus-mucosa
GALNT6	Taiwanese	2.088	6.87e-05	Upreg	European_Taiwanese	2
GAP43	European	1.599	0.00224	Upreg	European_Taiwanese	2	Low expression in esophagus
GAP43	Taiwanese	1.65	0.000294	Upreg	European_Taiwanese	2
GTSF1	European	2.025	0.0278	Upreg	European_Taiwanese	2	Low expression in esophagus
GTSF1	Taiwanese	2.116	0.00521	Upreg	European_Taiwanese	2
HOXA11	European	2.003	0.000121	Upreg	European_Taiwanese	2	Low expression in esophagus		https://www.frontiersin.org/articles/10.3389/fonc.2020.00368/full
HOXA11	Taiwanese	2.006	1.99e-07	Upreg	European_Taiwanese	2			https://www.frontiersin.org/articles/10.3389/fonc.2020.00368/full
KLK7	European	-3.354	0.000373	Downreg	European_Taiwanese	2	Highly expressed in esophagus-mucosa
KLK7	Taiwanese	-1.841	0.00797	Downreg	European_Taiwanese	2
KRT80	European	-2.672	0.000534	Downreg	European_Taiwanese	2	Low expression in esophagus-mucosa
KRT80	Taiwanese	-2.034	4.36e-05	Downreg	European_Taiwanese	2
MAL2	European	-1.686	6.9e-08	Downreg	European_Taiwanese	2	Highly expressed in esophagus-mucosa
MAL2	Taiwanese	-1.572	0.0111	Downreg	European_Taiwanese	2
METRNL	European	-1.928	1.98e-05	Downreg	European_Taiwanese	2	Highly expressed in esophagus-mucosa
METRNL	Taiwanese	-1.706	0.000152	Downreg	European_Taiwanese	2
MMEL1	European	-1.567	0.00183	Downreg	European_Taiwanese	2	Low expression in esophagus
MMEL1	Taiwanese	-1.65	8.99e-07	Downreg	European_Taiwanese	2
MYH10	European	2.196	1.05e-06	Upreg	European_Taiwanese	2	Low expression in esophagus		https://pubmed.ncbi.nlm.nih.gov/30552850/
MYH10	Taiwanese	1.6	2.32e-07	Upreg	European_Taiwanese	2			https://pubmed.ncbi.nlm.nih.gov/30552850/
P2RY13	European	-3.604	9.87e-06	Downreg	European_Taiwanese	2	Low expression in esophagus
P2RY13	Taiwanese	-1.835	1.64e-05	Downreg	European_Taiwanese	2
PLS1	European	-2.846	4.55e-08	Downreg	European_Taiwanese	2	Low expression in esophagus-mucosa
PLS1	Taiwanese	-1.657	0.00135	Downreg	European_Taiwanese	2
RDH13	European	-1.706	5.38e-07	Downreg	European_Taiwanese	2	Moderately expressed in esophagus-mucosa
RDH13	Taiwanese	-1.647	0.000577	Downreg	European_Taiwanese	2
RNF39	European	-3.565	2.04e-06	Downreg	European_Taiwanese	2	Moderately expressed in esophagus-mucosa
RNF39	Taiwanese	-1.748	0.000359	Downreg	European_Taiwanese	2
RPTN	European	-2.657	0.000935	Downreg	European_Taiwanese	2	Low expression in esophagus-mucosa
RPTN	Taiwanese	-2.4	0.000322	Downreg	European_Taiwanese	2
SLC2A6	European	1.876	0.0228	Upreg	European_Taiwanese	2	Low expression in esophagus
SLC2A6	Taiwanese	1.577	0.000104	Upreg	European_Taiwanese	2
SPACA4	European	-1.924	0.000117	Downreg	European_Taiwanese	2	Low expression in esophagus-mucosa
SPACA4	Taiwanese	-1.523	0.000306	Downreg	European_Taiwanese	2
TDRD5	European	2.586	0.00178	Upreg	European_Taiwanese	2	Low expression in esophagus
TDRD5	Taiwanese	2.199	0.000413	Upreg	European_Taiwanese	2
TEX101	European	-2.974	6.88e-07	Downreg	European_Taiwanese	2	Low expression in esophagus-mucosa
TEX101	Taiwanese	-1.744	0.00648	Downreg	European_Taiwanese	2

## Sheet: S.Table 3
Supplementary Table 3: List of Discordant DEGs (19) identified in ESCC
S.No	Populations	Genes	Total genes counts	UpRegulatedGene Counts	Upregulated genes	Down regulated genes count	Downregulated genes	Discordant genes count	Discordant genes	Genes Considered For Downstream Analysis
1	AfricanAmerican	ADAM23,ADAMTS1,ADGRA2,ADGRL4,AFAP1L1,ALOX12B,ALOXE3,ANO10,AP4M1,APLNR,ARID5A,ARL8A,ASPSCR1,ATP13A3,ATP2B1,ATP2B1-AS1,ATP4A,B4GALT4,BANCR,BDNF,BEST4,BFSP1,BLACAT1,BTNL8,C1orf226,C5AR1,C8orf48,CBX6,CD3E,CD72,CDH17,CMTM8,CNTN6,CPO,CSGALNACT1,CXCR4,CYP3A43,DDHD1,DNER,DPPA2,DPYSL2,DSC1,DSCR9,EID3,ELMOD1,ETV4,EXO5,FAM95A,FBXW4P1,FUT1,FZD7,GABRA6,GARIN6,GNG8,GRAPL-AS1,GSX2,H2AC14,HOXA2,HOXC5,HYAL1,IGKV1…	151	88	PRR5; DDHD1; IGLC2; PIK3AP1; SCRN1; DPYSL2; SPRR2G; IL13RA2; CBX6; KLRK1-AS1; ATP2B1; PEG10; BLACAT1; NMRAL2P; STK11IP; AFAP1L1; SLC7A11; ALOXE3; IGKV1D-39; PDXP; AP4M1; ADAM23; LAYN; BDNF; LINC01553; TBC1D24; JADE2; SPINK2; FUT1; C5AR1; ADAMTS1; ATP13A3; ADGRA2; LOC101927131; FBXW4P1; PLPP2; LINC01354; CXCR4; FZD7; IGKV4-1; P2RX4; IGKV1OR1-1; ARID5A; EXO5; LINC01720; RSPH9; ETV4; IGKV1D-37; IGLL…	63	MIR4300HG; SCP2; SPP2; BEST4; DSCR9; RGSL1; IL7; LINC02139; GNG8; PTPN20; ANO10; TRAV12-2; KRTAP9-3; ZNF585B; KRT76; CPO; LINC02667; DPPA2; TMEM38A; CD3E; H2AC14; ZNF883; LOC101928850; CD72; CYP3A43; HOXA2; CNTN6; HOXC5; FAM95A; ELMOD1; ATP4A; LINC00113; LINC01315; SCGB3A2; TSPAN8; TRHR; SVIP; OR2C3; KCNK13; GRAPL-AS1; MTFR1L; NPSA; PCDHA6; TTTY11; IL12A-AS1; ZC2HC1B; MC3R; GARIN6; CDH17; UNC79; …	0		Not considered
2	AfricanAmerican_Brazilian	C3,VCAM1	2	2	C3; VCAM1	0		0		Considered
3	AfricanAmerican_Brazilian_Chinese_ESCC	CXCL13	1	1	CXCL13	0		0		Considered
4	AfricanAmerican_Brazilian_Chinese_European_ESCC	APOBEC3B,BBOX1,COL1A2,COL6A3,CYP2C18,EPHX3,FUT6,GDPD3,HEY1,HLF,ODC1,PRSS3	12	5	ODC1; HEY1; COL6A3; COL1A2; APOBEC3B	7	FUT6; BBOX1; GDPD3; HLF; PRSS3; CYP2C18; EPHX3	0		Considered
5	AfricanAmerican_Brazilian_Chinese_European_Taiwanese	ENDOU	1	0		1	ENDOU	0		Considered
6	AfricanAmerican_Brazilian_Chinese_European_Taiwanese_ESCC	ABLIM3,ALOX12,ANXA9,BLNK,C1orf116,CEACAM6,CH25H,CLCA4,CLIC3,COL3A1,CRABP2,CRCT1,CRISP3,CWH43,CYP4B1,DUSP5,ECM1,EPCAM,EPS8L1,EVPL,GABRP,HPGD,HSPB8,IL18,KLK12,KLK13,KRT17,MAL,MGLL,MMP1,MMP10,MMP12,MMP3,NUCB2,PMEPA1,PPL,PPP1R3C,PSCA,PTK6,RHCG,SCEL,SCNN1B,SERPINB2,SERPINH1,SLURP1,SPINK5,SPP1,TFAP2B,TGFBI,TGM1,TMPRSS11E,TMPRSS2,UPK1A,VCAN,ZNF185	55	12	EPCAM; SERPINH1; SPP1; KRT17; MMP1; MMP12; TGFBI; MMP3; VCAN; MMP10; COL3A1; PMEPA1	43	C1orf116; ECM1; CRABP2; ANXA9; EPS8L1; CYP4B1; BLNK; KLK13; CH25H; SLURP1; ZNF185; CRCT1; CLIC3; TFAP2B; PPL; HPGD; PPP1R3C; MGLL; IL18; PSCA; PTK6; ABLIM3; CWH43; NUCB2; SCEL; RHCG; CRISP3; EVPL; UPK1A; SCNN1B; SERPINB2; CEACAM6; DUSP5; KLK12; TGM1; CLCA4; TMPRSS2; SPINK5; ALOX12; GABRP; HSPB8; TMPRSS11E; MAL	0		Considered
7	AfricanAmerican_Brazilian_Chinese_Taiwanese_ESCC	UCHL1	1	1	UCHL1	0		0		Considered
8	AfricanAmerican_Brazilian_ESCC	CAMK2N1,IL1B,MET,NID1,PLA2G7	5	4	IL1B; NID1; MET; PLA2G7	1	CAMK2N1	0		Considered
9	AfricanAmerican_Brazilian_European	C1S,CDC42EP3,CYP4F22,DPYSL3,MAP1B,NRCAM,OSMR,PLTP,POPDC3,PRTFDC1,SCHIP1,SDC2,SGCE,STC1,TMTC1	15	14	TMTC1; POPDC3; PRTFDC1; MAP1B; STC1; SCHIP1; CDC42EP3; SGCE; OSMR; PLTP; DPYSL3; SDC2; NRCAM; C1S	1	CYP4F22	0		Considered
10	AfricanAmerican_Brazilian_European_ESCC	ABCA13,ALCAM,ARPC1B,BAMBI,BARX2,BCAT1,C15orf48,C4orf3,CA13,CD1E,CDH11,CDH3,COL12A1,CPA4,CXCL1,CYP4F12,DUSP6,EIF5A2,F2R,FN1,GREM1,IGFBP7,KAT2B,KLF8,LGALS1,LMO7,MUCL1,PTGS2,RAET1E,RPL39L,RRAGD,SLC16A6,SLC24A3,TIMP1,TNC,TNFRSF12A,TP53I3,TPRG1,ZNF426	39	22	ABCA13; EIF5A2; BAMBI; ALCAM; ARPC1B; MUCL1; LGALS1; IGFBP7; CDH11; CXCL1; TNFRSF12A; RPL39L; FN1; DUSP6; GREM1; F2R; TIMP1; COL12A1; CDH3; BCAT1; TNC; PTGS2	17	TPRG1; C15orf48; SLC24A3; KAT2B; BARX2; RRAGD; SLC16A6; TP53I3; CPA4; CD1E; C4orf3; CYP4F12; KLF8; LMO7; RAET1E; ZNF426; CA13	0		Considered
11	AfricanAmerican_Brazilian_European_Japanese_Taiwanese_ESCC	SASH1	1	0		1	SASH1	0		Considered
12	AfricanAmerican_Brazilian_European_Taiwanese	CAPN5,CD207,CHAC1,GGTA1,IFI35,KCNS3,SLCO1B3	7	3	IFI35; KCNS3; SLCO1B3	4	GGTA1; CD207; CHAC1; CAPN5	0		Considered
13	AfricanAmerican_Brazilian_European_Taiwanese_ESCC	A2ML1,ADH7,AIF1L,ATP13A4,BNIPL,CEACAM7,CGNL1,CLDN17,CNFN,COL1A1,CYP2E1,CYP2J2,DTL,EHD3,FADS1,FAM3B,FAM3D,FHL1,FNDC4,FUT3,GALNT12,GBP6,GCNT3,GPD1L,GYS2,IFI6,IGFBP3,INHBA,KRT78,LAMC2,LPIN1,LRP12,LUM,MLF1,MYBL2,NELL2,PADI1,PAX9,PHYHD1,PLAU,PRSS27,PTHLH,RDH12,SBSN,SCIN,SEMA3C,SERPINE1,SH3BGRL2,SHROOM3,SORT1,SPINK7,ST6GALNAC1,SYNPO2L,TJP3,TMPRSS11B,TNFAIP6,TRIP10,UBL3,VSIG2	59	17	DTL; FADS1; NELL2; MYBL2; PTHLH; LUM; LRP12; MLF1; SEMA3C; TNFAIP6; COL1A1; SERPINE1; INHBA; LAMC2; IFI6; IGFBP3; PLAU	41	SORT1; AIF1L; GYS2; SH3BGRL2; PHYHD1; GPD1L; EHD3; PADI1; LPIN1; TRIP10; FNDC4; TJP3; FAM3D; GALNT12; CGNL1; CYP2J2; KRT78; SHROOM3; UBL3; A2ML1; VSIG2; GBP6; CNFN; PRSS27; SBSN; FUT3; ST6GALNAC1; SYNPO2L; TMPRSS11B; CEACAM7; SCIN; PAX9; ATP13A4; FAM3B; CLDN17; RDH12; CYP2E1; BNIPL; SPINK7; GCNT3; ADH7	1	FHL1	Considered
14	AfricanAmerican_Brazilian_Taiwanese_ESCC	ARHGAP10,FOXM1,PLA2G2A	3	1	FOXM1	2	ARHGAP10; PLA2G2A	0		Considered
15	AfricanAmerican_Chinese	TPPP3	1	0		0		1	TPPP3	Considered
16	AfricanAmerican_Chinese_ESCC	ADIRF,IGHG3	2	1	IGHG3	1	ADIRF	0		Considered
17	AfricanAmerican_Chinese_European	ACP3,MAB21L4,MAGEA11	3	1	MAGEA11	2	MAB21L4; ACP3	0		Considered
18	AfricanAmerican_Chinese_European_ESCC	CYP3A5,ENO2,IL36A	3	1	ENO2	2	CYP3A5; IL36A	0		Considered
19	AfricanAmerican_Chinese_European_Taiwanese	HOXB7	1	1	HOXB7	0		0		Considered
20	AfricanAmerican_Chinese_European_Taiwanese_ESCC	APOC1,COL5A2,CXCR2,EMP1,FLG,FMO2,IL1RN,KLK11,MALL,MARCKSL1,NMU,S100P,SERPINB1,TMPRSS11D,TTC9	15	3	MARCKSL1; APOC1; COL5A2	12	NMU; CXCR2; EMP1; TTC9; SERPINB1; FMO2; MALL; FLG; IL1RN; S100P; KLK11; TMPRSS11D	0		Considered
21	AfricanAmerican_ESCC	ASAP3,BMS1P20,BPIFB2,BRIP1,C12orf29,CCL4,CKM,CLDN5,COX7A1,CTSL,CXCL5,CXCL6,DHCR7,DNMT3B,DSG2,ECHDC3,IGKC,IGLJ3,KRT15,LBH,LIPG,MEIS1,MEST,MIR99AHG,NCF2,POU2AF1,PPP1R14C,PRRT3,RAD51AP1,RAI2,RHOD,ROR1,SLC20A1,SLC39A6,SLC7A7,TAGLN,TRIM6,TXNRD1,ZFAND2B,ZHX1,ZNF446	41	26	MEST; LBH; PPP1R14C; IGKC; ZNF446; DSG2; CCL4; TXNRD1; CTSL; DNMT3B; IGLJ3; NCF2; SLC39A6; RAD51AP1; LIPG; SLC20A1; TAGLN; CXCL6; CXCL5; COX7A1; CLDN5; BRIP1; SLC7A7; DHCR7; RAI2; POU2AF1	15	ZFAND2B; ASAP3; TRIM6; MEIS1; BPIFB2; C12orf29; KRT15; MIR99AHG; BMS1P20; RHOD; ROR1; ZHX1; ECHDC3; PRRT3; CKM	0		Considered
22	AfricanAmerican_European	ADAMTS16-DT,AHR,ALDH3B1,ANKRD20A11P,ANKRD20A5P,ANO7L1,ARRDC3,ASTN2,BICD1,BMP2,BRAT1,C11orf96,C2CD4A,C3orf80,CAVIN3,CCDC190,CDC42EP5,CFAP251,CHRM3,CHST7,CIBAR1,CLIP2,COCH,CREB5,CREG2,CRYBG1,CYP3A7-CYP3A51P,CYP4F35P,CYSRT1,DHRSX,DLX6,DZIP1,EDN1,ELAPOR1,EPIST,ETV5,FADS3,FAM169A,FAM221A,FAM95B1,FAR2P2,FARS2-AS1,FBN1,FERMT2,FOXD1,FOXF2,FZD2,GDF7,GPR171,GSDME,GUCY1A1,H2AC6,H3C4,HAGLROS,HAUS8,HOXA10,IGS…	121	66	LINC00888; JAKMIP3; TMEM158; SELENOM; ITPRID2; BRAT1; FOXF2; CHST7; C2CD4A; TOX2; FZD2; GUCY1A1; COCH; AHR; KLHL13; PWWP3B; KLHDC7B-DT; BICD1; FAM169A; LCAL1; EDN1; SCN9A; C11orf96; CAVIN3; NKD2; FAR2P2; NXPE3; ZNF275; PRXL2C; SDK1; LOXL1; PRR3; ROR2; FOXD1; ETV5; CHRM3; DLX6; DZIP1; CREB5; GSDME; CCDC190; PCOLCE2; BMP2; ZNF703; TTC7B; NAV1; CIBAR1; CREG2; DHRSX; HOXA10; ELAPOR1; CFAP251; CLIP2; …	51	MTA2; CRYBG1; CYP4F35P; H2AC6; FAM221A; OR7E14P; MUCL3; FARS2-AS1; LEXM; C3orf80; ANO7L1; ANKRD20A5P; LINC02487; CYSRT1; ANKRD20A11P; LINC00551; PAQR5; MYZAP; ARRDC3; ADAMTS16-DT; ALDH3B1; ZNF415; LOC105379426; LYNX1-SLURP2; TENT5B; PAIP2B; ZNF727; IRAG2; ZNF844; SH3BGRL; GDF7; SH3PXD2A-AS1; LOC105376081; EPIST; ZNF662; SLC16A7; SCGB1A1; CYP3A7-CYP3A51P; TEX26; H3C4; GPR171; UPRT; FAM95B1; CDC42E…	4	IGSF22; KCND1; SMPX; TPTE2P1	Considered
23	AfricanAmerican_European_ESCC	ABAT,ABCC1,ACADM,ACKR3,ACVR1C,ALDH4A1,ALDH9A1,BID,CCNG2,CLTB,CNN3,COL4A1,COL4A2,COL6A2,CSTB,CXCL8,CYP26A1,DHRS1,DLG2,EHF,EIF4E3,EPHX2,ETFDH,EYA2,FAM214A,FBLN2,GALNT5,GRB10,HMGN5,HOXC9,HTRA1,ID3,IL36G,IL6,INPP1,ITM2A,ITPR2,JAK2,LRRC20,MAB21L3,MFHAS1,MGST2,MPP7,NFE2L3,NT5C2,NTRK2,NUF2,OVOS2,PAQR8,PDCD4,PHACTR4,PHLDB2,PLAC8,PLCB4,PRR15L,PRSS2,PRSS3P2,PTPRZ1,PXDN,RAB15,RAI14,SAMD9,SEMA5A,SLC27A6,SLC4…	80	33	MFHAS1; SOX4; TENM2; NTRK2; PTPRZ1; PHLDB2; BID; COL4A1; COL4A2; SNAPC1; NUF2; PXDN; IL6; TWIST1; ACVR1C; CXCL8; STC2; CYP26A1; GRB10; ABCC1; ACKR3; SOST; RAB15; OVOS2; HOXC9; TEAD4; FBLN2; HTRA1; RAI14; ID3; COL6A2; NFE2L3; PLCB4	46	ACADM; EIF4E3; VAT1; ITM2A; GALNT5; NT5C2; ALDH9A1; PHACTR4; VAV3; PAQR8; MGST2; STK39; PDCD4; MPP7; ALDH4A1; CCNG2; ETFDH; DHRS1; ITPR2; SLC44A3; ZNF503-AS1; CSTB; STRADB; TF; INPP1; SLC27A6; CLTB; SAMD9; TLR3; YOD1; PRR15L; ABAT; PLAC8; PRSS3P2; HMGN5; CNN3; FAM214A; LRRC20; EHF; SEMA5A; DLG2; PRSS2; EPHX2; JAK2; EYA2; MAB21L3	1	IL36G	Considered
24	AfricanAmerican_European_Japanese	GALR3	1	0		1	GALR3	0		Considered
25	AfricanAmerican_European_Japanese_Taiwanese_ESCC	AQP3	1	0		1	AQP3	0		Considered
26	AfricanAmerican_European_Taiwanese	ARTN,C6orf132,DEFB104A,DGAT2,DUSP9,ESAM,HLA-DQB2,HS3ST6,IL12A,INHBB,KCNK7,KRTAP4-1,MAP4K2,MYOZ1,PRRX2,RBM20,SLC46A2,STX19,TCN1,XCL2,ZIC2	21	8	INHBB; KRTAP4-1; ARTN; PRRX2; DUSP9; MAP4K2; XCL2; ZIC2	13	SLC46A2; IL12A; DGAT2; MYOZ1; STX19; TCN1; C6orf132; HLA-DQB2; ESAM; KCNK7; DEFB104A; RBM20; HS3ST6	0		Considered
27	AfricanAmerican_European_Taiwanese_ESCC	ACOX2,ANXA3,ARSF,ATP6V1C2,BEX4,C16orf74,CAPN14,CCL3,CD1A,CEACAM1,CLCA3P,CRISP2,CTHRC1,CTSC,CXCL17,CYP11A1,DIO2,EPB41L3,ESPL1,FCGBP,FCHO2,GMDS,GPNMB,GPT2,GRHL3,GRPEL2,HCG22,HOMER3,IGF2BP2,ISG15,KRT32,LPCAT1,MUC1,MUC20,PFN2,PHYHIP,PITX1,PPFIA1,RANBP9,SAMD5,SFTA2,SIX1,SMAGP,SPAG17,SPNS2,THSD4,TMEM154,TMEM40,TRNP1,UPK3B,VSIG10L,WDR54,WDR72	53	14	PFN2; LPCAT1; HOMER3; IGF2BP2; WDR72; GPNMB; C16orf74; CTHRC1; SIX1; CTSC; ISG15; WDR54; CCL3; PPFIA1	39	HCG22; THSD4; ESPL1; TRNP1; GMDS; SFTA2; SPNS2; GPT2; PITX1; BEX4; SPAG17; PHYHIP; CYP11A1; CRISP2; VSIG10L; ARSF; GRHL3; TMEM40; SMAGP; CAPN14; ATP6V1C2; CXCL17; SAMD5; ACOX2; FCGBP; CD1A; EPB41L3; RANBP9; DIO2; UPK3B; MUC20; ANXA3; CEACAM1; KRT32; TMEM154; GRPEL2; FCHO2; MUC1; CLCA3P	0		Considered
28	AfricanAmerican_Taiwanese	AKR1B1,C7orf57,CYP2S1,FMO9P	4	2	AKR1B1; CYP2S1	2	C7orf57; FMO9P	0		Considered
29	AfricanAmerican_Taiwanese_ESCC	CDC25B,CENPF,EDN3,FSCN1,GGT6,MCM2,SPAG5,UHRF1	8	6	UHRF1; CENPF; FSCN1; MCM2; CDC25B; SPAG5	2	EDN3; GGT6	0		Considered
30	Brazilian	A2M,ADAM6,AGAP11,ANTXR2,C1QC,C3AR1,CCDC80,CCL2,CYBB,ECE1,FCER1G,FPR3,GJC1,GPC3,IGK,IGLV6-57,IGSF6,LRRC8C,MC5R,MSR1,NDUFA4L2,NEFM,NT5E,OAS2,PECAM1,PI15,PLAT,RCN1,RGS2,RHOBTB3,RNASE1,SEL1L3,SELL,SERPINA1,SERPINA3,SERPINB12,SERPING1,SLC6A14	38	33	IGK; FCER1G; RNASE1; PECAM1; SEL1L3; ECE1; ANTXR2; LRRC8C; IGSF6; C3AR1; SERPING1; FPR3; C1QC; RHOBTB3; RGS2; CYBB; CCL2; SERPINA1; OAS2; SELL; ADAM6; A2M; MSR1; NT5E; IGLV6-57; PI15; PLAT; CCDC80; RCN1; GJC1; SERPINA3; GPC3; SLC6A14	5	NDUFA4L2; MC5R; SERPINB12; AGAP11; NEFM	0		Not considered
31	Brazilian_Chinese_ESCC	ASPN	1	1	ASPN	0		0		Considered
32	Brazilian_Chinese_European	DSG1	1	0		1	DSG1	0		Considered
33	Brazilian_Chinese_European_ESCC	POSTN,TGM3	2	1	POSTN	1	TGM3	0		Considered
34	Brazilian_Chinese_European_Taiwanese_ESCC	ANO1,CDA,CRNN,KRT4,MMP13,SPRR2C,SULT2B1	7	2	ANO1; MMP13	5	SULT2B1; CDA; KRT4; CRNN; SPRR2C	0		Considered
35	Brazilian_Chinese_Taiwanese_ESCC	CEP55,CST1,ECT2	3	3	ECT2; CEP55; CST1	0		0		Considered
36	Brazilian_ESCC	ACTA2,ADAMDEC1,AKT3,ANGPT2,APOBEC3A,APOL1,AQP9,BST2,C8orf4,CCL20,CCR1,CD14,CDK14,CHN1,CLC,CLIC4,CPNE8,CTSK,CXCL10,CXCL11,CXCL9,CYP24A1,DAB2,DDAH1,EXPH5,FADS2,FCGR2A,FCGR3A,G0S2,GATM,GBP1,GBP5,GLIPR1,GUCY1A3,IDO1,IFI30,IFIT3,IL2RA,IL7R,ITGA6,KRT1,KRT31,LAPTM4B,LY96,MCM7,MMD,MMP2,MT1G,MYEOV,MYO5B,NEBL,NEFL,RGS5,RSAD2,S100A7A,SELE,SLC16A1,SLC39A14,SOAT1,SRGN,ST6GAL1,TEC,TGM2,TRAM2	64	53	IFI30; FCGR2A; SRGN; DAB2; TRAM2; CD14; LAPTM4B; SLC16A1; FCGR3A; MCM7; CCR1; ITGA6; TGM2; MMP2; MMD; IFIT3; ANGPT2; IL2RA; GUCY1A3; CLIC4; SLC39A14; SOAT1; CHN1; CTSK; LY96; GLIPR1; APOBEC3A; RSAD2; APOL1; G0S2; BST2; AQP9; FADS2; CDK14; AKT3; GBP1; ST6GAL1; ADAMDEC1; IL7R; ACTA2; CPNE8; GBP5; IDO1; CLC; RGS5; CXCL10; SELE; S100A7A; CYP24A1; CXCL9; C8orf4; CCL20; CXCL11	11	TEC; EXPH5; DDAH1; GATM; MYO5B; MT1G; NEBL; KRT1; MYEOV; KRT31; NEFL	0		Considered
37	Brazilian_European	BAG2,C1R,CCNA1,EMP3,HAS2,ISLR,ITGA5,ITM2C,LAMC1,LY6G6C,MGP,MINPP1,MPZL3,NIPAL1,PMP22,PON3,RASGEF1B,SEMA3A,SYT1,TFPI2,ZNF431	21	16	PMP22; ITM2C; ITGA5; LAMC1; BAG2; C1R; EMP3; PON3; MINPP1; MGP; ISLR; SEMA3A; SYT1; HAS2; CCNA1; TFPI2	5	ZNF431; NIPAL1; RASGEF1B; MPZL3; LY6G6C	0		Considered
38	Brazilian_European_ESCC	ACOT9,CAV1,CITED2,CTTNBP2,DDX60,ENAH,FARP1,FAT1,FMNL2,FNDC3B,GNA12,GOLIM4,GOLM1,IFITM1,LTBP1,LYZ,MACC1,PHACTR2,PLEKHA7,POF1B,RNASE7,SLC16A9,SLC2A3,SLC6A4,SPARC,SULF1,THBS1,TRIP13,WNK4	29	18	FNDC3B; ACOT9; FAT1; GNA12; IFITM1; ENAH; GOLIM4; SPARC; LTBP1; DDX60; THBS1; FARP1; TRIP13; FMNL2; SLC2A3; GOLM1; CAV1; SULF1	10	CTTNBP2; WNK4; SLC6A4; PLEKHA7; PHACTR2; MACC1; SLC16A9; CITED2; RNASE7; POF1B	1	LYZ	Considered
39	Brazilian_European_Taiwanese	ACER1,ELOVL4,MME,TTC22	4	1	MME	3	ACER1; TTC22; ELOVL4	0		Considered
40	Brazilian_European_Taiwanese_ESCC	ALOX15B,ATG9B,ATP6V0A4,C18orf25,CAB39L,CEACAM5,EPB41L4A,FST,GCHFR,HLTF,HOXD10,IFI44L,IKZF2,IVL,LAMB3,LNX1,MMP9,MUC15,PDPN,PLOD3,PRSS23,SERPINB11,SLC39A2,THY1,TREM1	25	11	IFI44L; LAMB3; THY1; MMP9; PDPN; PLOD3; TREM1; HOXD10; PRSS23; HLTF; FST	14	C18orf25; CAB39L; LNX1; EPB41L4A; GCHFR; ATG9B; ALOX15B; IKZF2; SLC39A2; MUC15; SERPINB11; ATP6V0A4; IVL; CEACAM5	0		Considered
41	Brazilian_Japanese	CCL18	1	1	CCL18	0		0		Considered
42	Brazilian_Taiwanese	FABP4,IFIT1,TSPAN1	3	3	IFIT1; FABP4; TSPAN1	0		0		Considered
43	Brazilian_Taiwanese_ESCC	ACPP,ACTG2,AIM2,C1orf177,C2orf54,CDC6,CLDN10,DPCR1,EPGN,FAM46B,GCOM1,IFI44,IGFL1,LAMB4,LAMP3,LYPD2,PLAUR,PSMB9,RBP7,RFC4,ST3GAL4,TCP11L2,TDO2,TMPRSS11A	24	8	PLAUR; RFC4; CDC6; IFI44; PSMB9; LAMP3; TDO2; AIM2	15	DPCR1; ST3GAL4; C1orf177; LYPD2; C2orf54; GCOM1; LAMB4; FAM46B; RBP7; TCP11L2; ACPP; EPGN; IGFL1; CLDN10; TMPRSS11A	1	ACTG2	Considered
44	Chinese	ZIC1	1	1	ZIC1	0		0		Not considered
45	Chinese_ESCC	FOSB,HOXA9,SNAI2	3	2	HOXA9; SNAI2	1	FOSB	0		Considered
46	Chinese_European	NTS	1	1	NTS	0		0		Considered
47	Chinese_European_ESCC	ABLIM1,ALDH3A1,KRT13,MAGEA12,MAGEA3,MFAP2,S100A9,SERPINB4,SPRR1A,SPRR2D	10	3	MAGEA3; MAGEA12; MFAP2	7	ALDH3A1; KRT13; SERPINB4; SPRR1A; ABLIM1; SPRR2D; S100A9	0		Considered
48	Chinese_European_Japanese_ESCC	COL11A1	1	1	COL11A1	0		0		Considered
49	Chinese_European_Taiwanese	HOXD11	1	1	HOXD11	0		0		Considered
50	Chinese_European_Taiwanese_ESCC	COL10A1,GPX3,HOPX,KRT24,LCN2,LYPD3,MAGEA6,MXD1,SERPINB13,SERPINB3,SNX10,SPRR3	12	3	MAGEA6; SNX10; COL10A1	9	SERPINB3; LYPD3; SERPINB13; GPX3; SPRR3; HOPX; LCN2; MXD1; KRT24	0		Considered
51	Chinese_Taiwanese_ESCC	CFD,TOP2A	2	1	TOP2A	1	CFD	0		Considered
52	European	A4GALT,ABCA17P,ABHD8,ACAD8,ACADVL,ACD,ACE2,ACTB,ACTR2,ACVR2B-AS1,ADA2,ADAMTS15,ADCY10,ADCY6,ADD2,ADGRA1,ADGRE5,ADGRL3,ADIPOR1,ADRA2C,AFAP1-AS1,AFDN-DT,AGAP2-AS1,AIFM3,AJAP1,AK4,AKAP12,AKR1E2,ALDH1B1,ALMS1,ALMS1-IT1,ALOX12P2,ALX1,ALX3,AMDHD1,ANAPC2,ANKRD13A,ANKRD16,ANKRD20A1,ANKRD26P3,ANKRD54,AOC1,APCDD1L,APELA,APH1B,ARHGAP20,ARL5C,ARMH4,ARNT2,ARPC2,ARRDC1-AS1,ARSG,ARSJ,ASB5,ASCC2,ASCL2,ASH1L-AS1,…	1051	687	ICE1; HEATR6; EIF3G; SUPT3H; CMC4; POLR2J; POP7; RAB34; PPP1R35; IRS2; GAD1; TESK1; LOC100996720; RP9; ZNF593; COPRS; HDGFL3; MTR; MORC2; ALMS1; PPT1; GPR161; SNRPD2; MAGI2; ASCL2; DUXAP8; LARP6; SMYD4; PPRC1; SLC39A4; HSPBAP1; C12orf57; PITX2; MTCL1; ACD; DPM3; BYSL; RILPL1; FGD6; TP53TG1; NAT14; SLC4A3; ZBTB24; STARD3NL; ERVMER34-1; TGIF2; LSM7; CEP83; SNAPC4; XCL1; MPLKIP; AKR1E2; SACS; LOC105…	364	EP300-AS1; SIRT7; CLN8; RARS1; HIBCH; PPIC; SPTLC1; ACTR2; ARPC2; FAR1; ZDHHC21; TOM1; LPIN2; BCO2; CCL17; C1GALT1; PIGN; ZFYVE1; ACTB; KLK5; USO1; CHIC2; CAPN7; CCDC9B; RALGPS2; VAMP8; MTF1; PRPSAP1; ERO1A; MAP3K5-AS2; PRSS8; RORC; PITX1-AS1; NIBAN2; SLCO4A1; ACAD8; ATP6V1B2; CLCN3; GSKIP; MAP3K9-DT; SEC24C; ORMDL2; NR1D2; P2RY1; BLVRB; ACADVL; LOC100132078; TNFRSF11A; VLDLR; ANKRD13A; CD1C; NBP…	0		Not considered
53	European_ESCC	A1BG,ABCA12,ABCA5,ACAA1,ACVR1,ADA,ADAM12,ADAMTS2,ADAMTSL4,ADCY3,ADGRE2,ADGRF1,ADH1C,AEBP1,AKR1B10,AKTIP,ALDH1A3,ALDH2,ALDH3B2,ALDH7A1,ALS2CL,AMFR,AMIGO2,ANKRD35,ANXA1,AP2B1,APBA2,AR,ARF6,ARHGAP32,ASB2,ATXN7,AUNIP,B3GNT8,BCAS1,BCHE,BCL7A,BRIX1,BTBD11,C11orf24,C1orf112,CAB39,CABYR,CALB1,CAPN6,CCDC6,CCDC69,CCNB1IP1,CCNYL1,CD38,CDH13,CDK7,CDKN1C,CERS3,CES1,CKMT1B,CLEC10A,CMSS1,COL18A1,COL4A6,COLGALT1…	345	162	EFNA1; PUS7; CMSS1; ZNF281; P3H4; DNMT1; ACVR1; SLC25A32; COL18A1; CCNB1IP1; BRIX1; TMEM263; MTERF3; KNSTRN; ADCY3; FAM89A; NFIL3; TRIO; PROCR; MYH9; AP2B1; P3H1; NRP2; HES4; COL4A6; MEX3A; GMNN; TNFRSF18; RPA3; GPX8; NOP58; SH3BP4; DKK3; IPO9; NUAK1; GNGT1; VOPP1; JAG2; ROMO1; CALB1; APBA2; TMEM184B; RGS1; CYBRD1; LAMA5; MXRA5; KCNH1; SIX4; BCL7A; COLGALT1; SHISA2; EDA; CRLF1; ADAM12; A1BG; AEBP…	183	LIPH; ADGRF1; SMIM5; SUCLG2; LDHD; CPEB4; MFSD5; TM7SF2; TGM5; ISOC1; ADAMTSL4; ATXN7; OCLN; SLC5A1; ACAA1; RAB27B; HIGD1A; NAAA; PDCD6IP; TMEM45B; P4HB; ERMP1; GAB2; ARF6; MYO6; CPPED1; PLIN3; CTNND1; MAPK13; PPM1K; ELOVL6; ANKRD35; ANXA1; SLC9A3R1; RAB11A; EPHA2; ARHGAP32; TJP1; DGKA; CPEB3; ALS2CL; CAB39; RAB5B; MYD88; LLGL2; NLRX1; SNX9; OSBPL2; PIM1; MKNK2; RIOK3; CCDC6; CDK7; TMOD3; ULK3; A…	0		Considered
54	European_Japanese	GNLY,LRRC14	2	2	LRRC14; GNLY	0		0		Considered
55	European_Japanese_Taiwanese_ESCC	CD24	1	0		1	CD24	0		Considered
56	European_Taiwanese	C15orf62,CDCA7L,CDT1,COL28A1,COL4A5,CSAG3,DEGS2,DNAH17,DUOXA2,FAM83D,GALNT6,GAP43,GTSF1,HOXA11,HOXC10,KLK7,KRT80,MAL2,METRNL,MMEL1,MYH10,P2RY13,PLS1,PROC,RBPMS2,RDH13,RNF39,RPTN,SLC2A6,SPACA4,TCEAL2,TDRD5,TEX101,UCA1	34	15	CDCA7L; DNAH17; MYH10; GALNT6; HOXA11; PROC; HOXC10; COL4A5; CDT1; TDRD5; GAP43; COL28A1; CSAG3; SLC2A6; GTSF1	17	PLS1; MAL2; DEGS2; RDH13; TEX101; RNF39; UCA1; P2RY13; C15orf62; METRNL; DUOXA2; SPACA4; FAM83D; KLK7; KRT80; RPTN; MMEL1	2	RBPMS2; TCEAL2	Considered
57	European_Taiwanese_ESCC	ABHD5,ACOX3,ANKRD22,APOE,AQP5,ATP10B,B3GNT3,BGN,BSPRY,C12orf75,CA9,CAPNS2,CDKN2B,CDKN3,CES2,CLDN7,CNN1,COL5A1,COL7A1,CRYM,CYP2C9,DAPL1,DAPP1,DENND2C,DHRS9,DNASE1L3,DUOX1,EYA4,FADD,FAM189A2,FAP,FBN2,FCER1A,FGF3,FKBP10,FOXL2,FUT2,GFOD2,GNE,GRHL1,HMOX1,HOXC13,HPSE,IL1R2,ITGA3,KIF26B,KLF4,KRT7,LHFPL2,LHX2,MAGEA4,MAMDC2,MAP3K9,MAPT,MMP11,MYH11,MYL9,NAGK,NDRG2,NMB,NUDT1,OCA2,PCP4,PCSK9,PDGFA,PGF,PHLDA1…	102	32	UBE2T; C12orf75; PLOD1; COL5A1; ITGA3; FKBP10; NUDT1; LHFPL2; FADD; SHOX2; MMP11; SMYD3; LHX2; COL7A1; PDGFA; PGF; TLR2; SEZ6L2; HOXC13; FAP; APOE; CDKN3; PCSK9; EYA4; TTYH3; NMB; BGN; FBN2; MAGEA4; CA9; PRSS21; FOXL2	62	SDCBP2; RAB11FIP1; VPS4B; CES2; NAGK; ATP10B; DENND2C; DHRS9; RAB25; GRHL1; RBM47; ACOX3; CYP2C9; S100A14; ANKRD22; TP53INP2; DAPP1; PHLDA1; SLC35C1; MAP3K9; SIM2; ZDHHC13; SDR16C5; NDRG2; CAPNS2; PRDM1; SLC6A1; MAPT; CLDN7; FUT2; PMM1; KLF4; HMOX1; S100A16; ABHD5; BSPRY; B3GNT3; CRYM; OCA2; VASN; DUOX1; CDKN2B; TYRO3; DNASE1L3; GFOD2; PIK3C2G; SPINT1; SORBS2; GNE; PLBD1; IL1R2; RASAL1; FCER1A; F…	8	CNN1; FGF3; KIF26B; MYH11; MYL9; PCP4; PLN; SYNM	Considered
58	European_Taiwanese_Unknown_ESCC	PRAME	1	1	PRAME	0		0		Considered
59	Japanese	CD52,CRP,EPHB3,FNTB,MIPEP	5	1	CRP	4	EPHB3; FNTB; MIPEP; CD52	0		Not considered
60	Japanese_ESCC	BAD,GAPDH	2	0		2	GAPDH; BAD	0		Considered
61	Taiwanese	AKAP3,ALPI,ANKRD30A,ARC,ARHGAP40,B3GNT6,B4GALNT1,C10orf116,C15orf23,C15orf56,C16orf89,C18orf26,C19orf21,C1orf135,C20orf114,C22orf31,C2orf55,C3orf57,C9orf169,CACNG4,CCRL2,CD109,CD276,CDC25C,CENPI,CENPO,CHST1,CHST15,CNTN1,CNTN5,CTSL1,CYorf15B,CYP27C1,DDX3Y,DHRS2,DMBT1,DOPEY2,DPRX,EPHB2,FLJ43763,FMO4,GAA,GALNTL4,GJB1,GLYAT,GP6,GPR110,GPR172B,GPR98,GRID2IP,GRIN2D,HCG9,HIF3A,HOXB6,HOXC8,HOXD8,HRNBP3,H…	148	56	B4GALNT1; HOXC8; SC65; C1orf135; NCAPD2; LOC440173; GPR172B; GAA; PHF15; CENPI; CENPO; ORC6L; C15orf23; PARVB; LOC730173; CD276; CDC25C; HOXD8; LASS2; POTEM; CHST15; SKA1; C19orf21; LOC100288413; LOC653888; SLC7A5; GRIN2D; HOXB6; EPHB2; SFXN3; LEPRE1; PPP1R1C; CHST1; TEAD2; RGPD1; SLC6A2; CACNG4; CNTN1; RNASE10; NCRNA00257; LOC100294348; TG; GPR98; DHRS2; MAGEA5; SULT4A1; FMO4; OR1I1; LOC344887; …	92	LOC644339; THEG; KCNIP3; NCRNA00185; LOC284233; TMEM72; MUC21; C18orf26; PRPH2; C9orf169; IL1F6; C22orf31; LOC643008; TNFAIP8L3; GPR110; PRSS1; TMEM161B; CYorf15B; ITGB7; P2RX1; RNF222; TTC39A; NCCRP1; KLHL2; ALPI; HRNBP3; CCRL2; RAB40AL; MRPS25; LOC100134361; C10orf116; TEX13B; GJB1; DOPEY2; TGFB3; TMPRSS11BNL; LOC100294494; B3GNT6; OR51F1; C15orf56; LOC729275; MOXD1; USP9Y; GLYAT; LOC642597; GA…	0		Not considered
62	Taiwanese_ESCC	ACTL6A,ADAD2,ADH1B,AGFG2,AGPAT9,AGRN,AIM1,AIM1L,ALDH1L1,ALG1L,ANKRD37,APOD,ARG1,ARHGAP27,ARHGEF10L,ARSI,ASPM,ATP1A2,AURKA,BASP1,BIRC5,BOC,C15orf59,C16orf59,C21orf81,C7,CASQ2,CBS,CCDC120,CCDC64B,CCNB1,CCNB2,CCRN4L,CDC20,CDCA2,CDCA5,CDCA7,CENPA,CHD4,CHST11,CKS2,CNTNAP2,COL27A1,CRTAC1,CSAG1,CSTA,CTSG,DAAM2,DEPDC1B,DES,DFNA5,DOCK9,DUOXA1,EFNB1,EME1,EPHA1,EPS8L2,ERBB3,ERO1L,F2RL2,FAM107A,FAM63A,FAM64A…	165	82	CDCA5; EME1; MAGED4; AURKA; C16orf59; TTK; KIF20A; CCNB2; HJURP; WDR66; FAM64A; NUSAP1; TPX2; AGRN; RAD51; GINS2; MSH6; KIF2C; UBE2C; STIL; CCNB1; ASPM; CDCA2; PTK7; P4HA2; SLC19A1; SLC1A4; CDC20; GAL; LOXL2; NCAPH; TUBB3; TMEM132A; COL27A1; TK1; CBS; HMMR; CENPA; RAD54L; CDCA7; HELLS; PKMYT1; SLC43A2; KIAA0101; CSAG1; CKS2; GPRIN1; DEPDC1B; BIRC5; SPC25; ALG1L; BASP1; LAMA3; SOCS1; TYMP; PBK; ND…	83	SPINK8; CCDC64B; C21orf81; KCNK15; SLC13A4; SLK; HTR1E; AGFG2; ERBB3; ADAD2; C15orf59; EPS8L2; LGI1; ADH1B; ARHGAP27; HS3ST1; LYNX1; MAPK3; CRTAC1; EPHA1; LMO2; RGS11; AIM1L; GLTP; PITX3; DOCK9; DUOXA1; ARG1; FXYD1; PLEKHN1; FAM63A; HSPB6; CCDC120; SCNN1A; CHD4; SORBS1; MUSTN1; ARHGEF10L; AIM1; PPFIBP2; DES; CTSG; ID4; FAM107A; SYNPO2; ATP1A2; ERO1L; PLP1; KANK1; PGM5; TNXB; RBPMS; CASQ2; AGPAT9;…	0		Considered

## Sheet: S.Table 4
Supplementary Table 4: List of Novel discordant DEGs (6) found in our ESCC analysis
Gene	Population	logFC	Adj.p	Regulation	Populations	count	GTEx portal
TPPP3	AfricanAmerican	3.317	0.0464	Upreg	AfricanAmerican_Chinese	2	Moderately expressed in esophagus-mucosa
TPPP3	Chinese	-1.502	5.92e-13	Downreg	AfricanAmerican_Chinese	2
IGSF22	AfricanAmerican	1.814	0.00102	Upreg	AfricanAmerican_European	2	No expression in esophagus-mucosa
IGSF22	European	-1.884	0.00355	Downreg	AfricanAmerican_European	2
SMPX	AfricanAmerican	-1.84	0.0282	Downreg	AfricanAmerican_European	2	No expression in esophagus-mucosa
SMPX	European	1.609	0.0178	Upreg	AfricanAmerican_European	2
TPTE2P1	AfricanAmerican	-1.604	0.0169	Downreg	AfricanAmerican_European	2	No expression in esophagus-mucosa
TPTE2P1	European	1.961	0.00172	Upreg	AfricanAmerican_European	2
RBPMS2	European	1.822	0.0469	Upreg	European_Taiwanese	2	Low expression in esophagus-mucosa and highly expressed in esophagus-gastroesophageal junction and esophagus-muscularis
RBPMS2	Taiwanese	-1.77	0.0131	Downreg	European_Taiwanese	2
TCEAL2	European	1.7	0.0491	Upreg	European_Taiwanese	2	Low expression in esophagus-mucosa and highly expressed in esophagus-gastroesophageal junction and esophagus-muscularis
TCEAL2	Taiwanese	-2.115	0.00881	Downreg	European_Taiwanese	2

## Sheet: S.Table 5
Supplementary Table 5: List of overrepresented Gene Ontology (GO) terms in ESCC
ONTOLOGY	ID	Description	setSize	Pathway	enrichmentScore	NES	pvalue	p.adjust	qvalue	rank	leading_edge	GeneRatio	core_enrichment	GeneSet	State	population
GO:0030198	BP	GO:0030198	extracellular matrix organization	extracellular matrix organization	30	0.573284	3.1272	1.92e-08	7.76e-06	6.79e-06	193	0.77	tags=77%, list=27%, signal=58%	MMP1/MMP3/GREM1/MMP12/COL4A1/TGFBI/SERPINH1/LOXL1/COL1A2/WDR72/IL6/BMP2/COL4A2/MMP10/ADAMTS1/COL5A2/COL3A1/PXDN/NID1/FSCN1/LUM/PHLDB2/FBLN2	Activated	AfricanAmerican
GO:0090101	BP	GO:0090101	negetive regulation of transmembrane receptor protein STK signaling pathway	negetive regulation of TM receptor protein STK signaling pathway	9	0.749284	2.45538	1.92e-05	0.00229665	0.00201036	184	1	tags=100%, list=26%, signal=75%	GREM1/SOST/PEG10/BMP2/TNFAIP6/PMEPA1/BAMBI/HTRA1/FBN1	Activated	AfricanAmerican
GO:0001503	BP	GO:0001503	ossification	ossification	29	0.477871	2.55352	2.03e-05	0.00234405	0.00205186	172	0.62	tags=62%, list=24%, signal=49%	CTHRC1/PTHLH/GREM1/SOST/SPP1/COL1A2/ISG15/IL6/BMP2/VCAN/COL5A2/TNFAIP6/TWIST1/BAMBI/CCL3/CDH11/ATP2B1/PTGS2	Activated	AfricanAmerican
GO:0032963	BP	GO:0032963	collagen metabolic process	collagen metabolic process	11	0.691223	2.54148	4.9e-05	0.00479479	0.0041971	69	0.64	tags=64%, list=10%, signal=58%	MMP1/MMP3/MMP12/SERPINH1/COL1A2/IL6/MMP10	Activated	AfricanAmerican
GO:0001649	BP	GO:0001649	osteoblast differentiation	osteoblast differentiation	16	0.57995	2.45369	7.41e-05	0.00598403	0.00523809	152	0.69	tags=69%, list=21%, signal=55%	CTHRC1/PTHLH/GREM1/SPP1/IL6/BMP2/VCAN/TNFAIP6/TWIST1/BAMBI/CCL3	Activated	AfricanAmerican
GO:0048870	BP	GO:0048870	cell motility	cell motility	100	0.278261	2.2503	0.000125771	0.00827198	0.00724084	334	0.72	tags=72%, list=47%, signal=44%	CTHRC1/CXCL1/CXCL13/GREM1/MMP12/CXCL8/FN1/BRAT1/IL6/BMP2/ADAMTS1/IGFBP3/PFN2/CCL4/GPNMB/PLEKHO1/DPYSL3/DNER/P2RX4/TNFAIP6/COL3A1/MAP1B/LAMC2/LRP12/PLA2G7/TWIST1/HYAL1/C5AR1/CXCL6/BAMBI/ARTN/CCL3/NTRK2/XCL2/FSCN1/PTGS2/PKN1/SERPINE1/PHLDB2/CXCR4/ACKR3/PLAU/DZIP1/SDC2/NRCAM/ACVR1C/PLTP/STC1/CFAP251/CXCL5/FERMT2/ZNF703/CLDN5/TIMP1/ROR2/VCAM1/ASTN2/IL1B/SEMA3C/COL1A1/GSX2/F2R/ADGRA2/NAV1/FUT1/GRB10/A…	Activated	AfricanAmerican
GO:0051674	BP	GO:0051674	localization of cell	localization of cell	100	0.278261	2.2503	0.000125771	0.00827198	0.00724084	334	0.72	tags=72%, list=47%, signal=44%	CTHRC1/CXCL1/CXCL13/GREM1/MMP12/CXCL8/FN1/BRAT1/IL6/BMP2/ADAMTS1/IGFBP3/PFN2/CCL4/GPNMB/PLEKHO1/DPYSL3/DNER/P2RX4/TNFAIP6/COL3A1/MAP1B/LAMC2/LRP12/PLA2G7/TWIST1/HYAL1/C5AR1/CXCL6/BAMBI/ARTN/CCL3/NTRK2/XCL2/FSCN1/PTGS2/PKN1/SERPINE1/PHLDB2/CXCR4/ACKR3/PLAU/DZIP1/SDC2/NRCAM/ACVR1C/PLTP/STC1/CFAP251/CXCL5/FERMT2/ZNF703/CLDN5/TIMP1/ROR2/VCAM1/ASTN2/IL1B/SEMA3C/COL1A1/GSX2/F2R/ADGRA2/NAV1/FUT1/GRB10/A…	Activated	AfricanAmerican
GO:0007166	BP	GO:0007166	cell surface receptor signaling pathway	cell surface receptor signaling pathway	122	0.263584	2.22853	0.000117267	0.00827198	0.00724084	184	0.41	tags=41%, list=26%, signal=37%	IGHG3/IGLC2/CTHRC1/CXCL1/CXCL13/INHBB/GREM1/SOST/FOXD1/MMP12/PEG10/HEY1/COL4A1/TNFRSF12A/CXCL8/IL13RA2/FN1/COL1A2/ISG15/NKD2/IL6/BMP2/COL4A2/IL36G/ADAMTS1/IGKC/IGFBP3/CCL4/ADGRL4/DNER/P2RX4/TNFAIP6/COL3A1/INHBA/IFI6/PXDN/C5AR1/CXCL6/PMEPA1/BAMBI/HTRA1/CCL3/CDH3/NTRK2/XCL2/SERPINE1/FZD2/HOMER3/CXCR4/FBN1	Activated	AfricanAmerican
GO:0110148	BP	GO:0110148	biomineralization	biomineralization	18	0.5491	2.4371	0.000244163	0.0129286	0.011317	172	0.72	tags=72%, list=24%, signal=56%	PTHLH/GREM1/SPP1/HEY1/COL1A2/WDR72/ISG15/BMP2/SLC4A2/TWIST1/CCL3/ATP2B1/PTGS2	Activated	AfricanAmerican
GO:0002250	BP	GO:0002250	adaptive immune response	adaptive immune response	30	0.398652	2.1746	0.000547584	0.0228132	0.0199695	96	0.37	tags=37%, list=14%, signal=33%	IGHG3/IGLC2/IGKV1D-39/CXCL13/IGKV4-1/IL13RA2/IL6/IGKV1D-37/IGKC/ALCAM/C1S	Activated	AfricanAmerican
GO:0060284	BP	GO:0060284	regulation of cell development	regulation of cell development	20	0.482932	2.24941	0.000915171	0.0296931	0.0259918	304	0.9	tags=90%, list=43%, signal=53%	PTHLH/SPP1/HEY1/FN1/IL6/BMP2/MAP1B/NTRK2/CXCR4/FBN1/BDNF/FERMT2/CLDN5/PTPRZ1/IL1B/SEMA3C/GSX2/ADGRA2	Activated	AfricanAmerican
GO:0016064	BP	GO:0016064	immunoglobulin mediated immune response	immunoglobulin mediated immune response	7	0.718893	2.13952	0.000928485	0.0296931	0.0259918	96	0.71	tags=71%, list=14%, signal=62%	IGHG3/IGLC2/IL13RA2/IGKC/C1S	Activated	AfricanAmerican
GO:0019724	BP	GO:0019724	B cell mediated immunity	B cell mediated immunity	7	0.718893	2.13952	0.000928485	0.0296931	0.0259918	96	0.71	tags=71%, list=14%, signal=62%	IGHG3/IGLC2/IL13RA2/IGKC/C1S	Activated	AfricanAmerican
GO:0050920	BP	GO:0050920	regulation of chemotaxis	regulation of chemotaxis	23	0.422594	2.07599	0.00137521	0.0406718	0.035602	183	0.61	tags=61%, list=26%, signal=47%	CXCL13/GREM1/CXCL8/IL6/CCL4/P2RX4/TNFAIP6/PLA2G7/C5AR1/ARTN/CCL3/XCL2/SERPINE1/CXCR4	Activated	AfricanAmerican
GO:0010717	BP	GO:0010717	regulation of epithelial to mesenchymal transition	regulation of epithelial to mesenchymal transition	11	0.58908	2.16592	0.00166113	0.04117	0.036038	297	1	tags=100%, list=42%, signal=59%	GREM1/IL6/BMP2/OLFM1/TWIST1/BAMBI/PHLDB2/FERMT2/ZNF703/IL1B/COL1A1	Activated	AfricanAmerican
GO:0007267	BP	GO:0007267	cell-cell signaling	cell-cell signaling	71	0.276403	2.01063	0.001649	0.04117	0.036038	316	0.7	tags=70%, list=45%, signal=43%	CTHRC1/PTHLH/CXCL13/INHBB/GREM1/SOST/FOXD1/SELENOM/SPP1/FADS1/NKD2/IL6/BMP2/IL36G/PFN2/CCL4/GPNMB/P2RX4/TNFAIP6/INHBA/MAP1B/SLC7A11/CXCL6/BAMBI/CCL3/CDH3/NTRK2/CDH11/PTGS2/FZD2/GUCY1A1/TNC/C3/BDNF/CHRM3/PRR7/ACVR1C/CXCL5/FERMT2/ZNF703/ROR2/FZD7/SOX4/LRRC8A/IL1B/COL1A1/F2R/ADGRA2/GRB10/EDN1	Activated	AfricanAmerican
GO:0030574	BP	GO:0030574	collagen catabolic process	collagen catabolic process	6	0.722093	2.00915	0.00174308	0.0423319	0.0370551	69	0.67	tags=67%, list=10%, signal=61%	MMP1/MMP3/MMP12/MMP10	Activated	AfricanAmerican
GO:0006935	BP	GO:0006935	chemotaxis	chemotaxis	47	0.318191	2.02686	0.0020549	0.0477505	0.0417982	210	0.53	tags=53%, list=30%, signal=40%	CXCL1/CXCL13/GREM1/FOXD1/CXCL8/IL6/CCL4/GPNMB/ALCAM/P2RX4/TNFAIP6/LAMC2/CMTM8/PLA2G7/C5AR1/CXCL6/ARTN/CCL3/XCL2/SERPINE1/CXCR4/ACKR3/IGSF9/BDNF/PLAU	Activated	AfricanAmerican
GO:0005539	MF	GO:0005539	glycosaminoglycan binding	glycosaminoglycan binding	17	0.641227	2.75179	2.53e-06	0.000453361	0.000396848	147	0.76	tags=76%, list=21%, signal=62%	CXCL13/SOST/NELL2/CXCL8/FN1/ADAMTS1/GPNMB/DPYSL3/VCAN/TNFAIP6/LAMC2/CXCL6/LIPG	Activated	AfricanAmerican
GO:0005201	MF	GO:0005201	extracellular matrix structural constituent	extracellular matrix structural constituent	23	0.522472	2.56664	1.33e-05	0.00165527	0.00144894	199	0.74	tags=74%, list=28%, signal=55%	CTHRC1/COL4A1/TGFBI/FN1/COL1A2/COL4A2/COL6A3/VCAN/COL5A2/COL3A1/LAMC2/PXDN/NID1/LUM/FBN1/FBLN2/TNC	Activated	AfricanAmerican
GO:1901681	MF	GO:1901681	sulfur compound binding	sulfur compound binding	16	0.586001	2.47929	5.46e-05	0.00518617	0.00453969	147	0.69	tags=69%, list=21%, signal=56%	CXCL13/SOST/NELL2/CXCL8/FN1/ADAMTS1/GPNMB/DPYSL3/LAMC2/CXCL6/LIPG	Activated	AfricanAmerican
GO:0008009	MF	GO:0008009	chemokine activity	chemokine activity	8	0.697474	2.20905	0.000822948	0.0282779	0.0247529	161	0.88	tags=88%, list=23%, signal=68%	CXCL1/CXCL13/CXCL8/CCL4/CXCL6/CCL3/XCL2	Activated	AfricanAmerican
GO:0022803	MF	GO:0022803	passive transmembrane transporter activity	passive transmembrane transporter activity	23	-0.435477	-2.05984	0.00185307	0.0443363	0.0388096	216	0.65	tags=65%, list=31%, signal=47%	GABRA6/KCNK13/TMEM38A/SLC24A3/BEST4/CLDN17/KCNK7/CLCA3P/SCNN1B/AQP3/RHCG/CLIC3/GABRP/ANXA9/CLCA4	Deactivated	AfricanAmerican
GO:0030312	CC	GO:0030312	external encapsulating structure	external encapsulating structure	50	0.405901	2.6576	6.39e-06	0.000938413	0.000821436	199	0.6	tags=60%, list=28%, signal=46%	MMP1/CTHRC1/MMP3/GREM1/SOST/MMP12/LGALS1/COL4A1/TGFBI/SERPINH1/FN1/LOXL1/COL1A2/COL4A2/MMP10/ADAMTS1/COL6A3/COCH/VCAN/COL5A2/COL3A1/LAMC2/PXDN/HTRA1/NID1/LUM/SERPINE1/FBN1/FBLN2/TNC	Activated	AfricanAmerican
GO:0031012	CC	GO:0031012	extracellular matrix	extracellular matrix	50	0.405901	2.6576	6.39e-06	0.000938413	0.000821436	199	0.6	tags=60%, list=28%, signal=46%	MMP1/CTHRC1/MMP3/GREM1/SOST/MMP12/LGALS1/COL4A1/TGFBI/SERPINH1/FN1/LOXL1/COL1A2/COL4A2/MMP10/ADAMTS1/COL6A3/COCH/VCAN/COL5A2/COL3A1/LAMC2/PXDN/HTRA1/NID1/LUM/SERPINE1/FBN1/FBLN2/TNC	Activated	AfricanAmerican
GO:0032991	CC	GO:0032991	protein-containing complex	protein-containing complex	147	0.277742	2.49598	6.26e-06	0.000938413	0.000821436	338	0.69	tags=69%, list=48%, signal=46%	IGHG3/IGLC2/IGKV1D-39/CTHRC1/INHBB/IGKV4-1/SOST/LGALS1/COL4A1/MYBL2/IL13RA2/RPL39L/EID3/FN1/COL1A2/ISG15/IL6/BMP2/COL4A2/CAVIN3/IGKV1D-37/IGKC/COL6A3/IGFBP3/KCNS3/ENO2/APOC1/DPYSL3/HOXC9/EIF5A2/NCF2/COL5A2/COL3A1/INHBA/MAP1B/LAMC2/PLA2G7/COX7A1/SCN9A/IGKV1D-13/CDH3/NTRK2/CDH11/LUM/PRR5/PTGS2/PKN1/RAD51AP1/SGCE/SERPINE1/CXCR4/SNAPC1/SAA2/HOXA10/GUCY1A1/AHR/NUF2/CBX6/C3/LBH/PLAU/DZIP1/PPFIA1/POU2AF…	Activated	AfricanAmerican
GO:0005788	CC	GO:0005788	endoplasmic reticulum lumen	endoplasmic reticulum lumen	32	0.400273	2.2324	0.000768734	0.0273157	0.0239107	297	0.78	tags=78%, list=42%, signal=47%	SELENOM/SPP1/LGALS1/COL4A1/SERPINH1/FN1/COL1A2/IL6/COL4A2/COL6A3/IGFBP3/VCAN/COL5A2/COL3A1/STC2/PTGS2/FBN1/TNC/C3/SDC2/COL6A2/TIMP1/CTSC/IGFBP7/COL1A1	Activated	AfricanAmerican
GO:0006950	BP	GO:0006950	response to stress	response to stress	137	0.379887	3.3873	7.08e-10	1.28e-06	1.01e-06	140	0.55	tags=55%, list=33%, signal=55%	MMP12/CCL18/SPP1/IFI44L/MMP3/APOBEC3A/IFI6/PLA2G7/CXCL1/FABP4/C1S/CXCL10/MMP2/IFIT3/SERPINE1/PTGS2/CXCL13/RSAD2/FCER1G/C3/IGFBP7/APOBEC3B/ITGA5/ANO1/IFIT1/DDX60/SERPINA3/BST2/FCGR3A/HAS2/IL1B/INHBA/THBS1/TREM1/FADS1/TNFAIP6/NT5E/MET/CXCL11/AQP9/PLAUR/TIMP1/IFITM1/SERPING1/CCR1/IL2RA/COL1A1/AIM2/PLAU/PLAT/SERPINA1/LGALS1/UCHL1/APOL1/SERPINH1/ACTA2/MMP9/ECT2/IDO1/CDH3/STC1/CXCL9/TNFRSF12A/LY96/AKT3…	Activated	Brazilian
GO:0009615	BP	GO:0009615	response to virus	response to virus	21	0.675774	3.24612	5.53e-09	2.71e-06	2.13e-06	107	0.86	tags=86%, list=25%, signal=67%	MMP12/IFI44L/APOBEC3A/IFI6/CXCL10/IFIT3/ODC1/RSAD2/APOBEC3B/IFIT1/DDX60/BST2/IL1B/IFITM1/AIM2/IFI44/ACTA2/CXCL9	Activated	Brazilian
GO:0030335	BP	GO:0030335	positive regulation of cell migration	positive regulation of cell migration	34	0.561033	3.27824	1.94e-08	3.18e-06	2.5e-06	146	0.82	tags=82%, list=34%, signal=59%	LAMC2/SEMA3C/PLA2G7/CXCL10/MMP2/SERPINE1/PTGS2/CXCL13/ITGA5/HAS2/IL1B/THBS1/SPARC/TNFAIP6/PECAM1/MET/DAB2/CCR1/COL1A1/PLAU/ACTA2/MMP9/ITGA6/AKT3/THY1/C3AR1/FN1/CCL20	Activated	Brazilian
GO:0051674	BP	GO:0051674	localization of cell	localization of cell	81	0.413941	3.21908	1.18e-08	3.18e-06	2.5e-06	155	0.65	tags=65%, list=37%, signal=51%	MMP12/CCL18/GREM1/LAMC2/SEMA3C/PLA2G7/CXCL1/CXCL10/MMP2/SERPINE1/PTGS2/CXCL13/FCER1G/ITGA5/BST2/HAS2/IL1B/THBS1/SPARC/TREM1/TNFAIP6/PECAM1/IGFBP3/MET/BAMBI/CXCL11/TIMP1/IFITM1/DAB2/CCR1/COL1A1/PLAU/PLAT/ACTA2/MMP9/ITGA6/STC1/CXCL9/AKT3/THY1/LRP12/C3AR1/COL3A1/LAMB3/RHOBTB3/CCL2/FN1/GNA12/LAMC1/CCL20/DPYSL3/SELL/ANGPT2	Activated	Brazilian
GO:0007166	BP	GO:0007166	cell surface receptor signaling pathway	cell surface receptor signaling pathway	87	0.400994	3.20426	1.31e-08	3.18e-06	2.5e-06	159	0.67	tags=67%, list=38%, signal=52%	MMP12/CCL18/GREM1/SEMA3C/IFI6/FCGR2A/CXCL1/POSTN/CXCL10/MMP2/SERPINE1/CXCL13/FCER1G/C3/ITGA5/FCGR3A/IL1B/INHBA/THBS1/TNFAIP6/PECAM1/IGFBP3/MET/BAMBI/ASPN/CXCL11/PLAUR/TIMP1/PMEPA1/IFITM1/DAB2/CCR1/IL2RA/COL1A1/AIM2/COL1A2/PLAT/MMP9/ITGA6/CDH3/CXCL9/TNFRSF12A/LY96/FST/OSMR/THY1/C3AR1/HEY1/COL3A1/CCL2/FN1/CCL20/LTBP1/G0S2/ITM2C/ANGPT2/FPR3/IL7R	Activated	Brazilian
GO:0070887	BP	GO:0070887	cellular response to chemical stimulus	cellular response to chemical stimulus	107	0.361265	3.05171	4.45e-08	6.47e-06	5.08e-06	116	0.5	tags=50%, list=27%, signal=48%	MMP12/CCL18/GREM1/SPP1/MMP3/APOBEC3A/PLA2G7/CXCL1/POSTN/FABP4/CXCL10/MMP2/IFIT3/SERPINE1/PTGS2/CXCL13/FCER1G/IGFBP7/ITGA5/ANO1/IFIT1/HAS2/IL1B/INHBA/SLC16A1/THBS1/TREM1/TNFAIP6/MET/BAMBI/ASPN/CXCL11/AQP9/PMEPA1/CYP24A1/IFITM1/DAB2/CCR1/TGM2/IL2RA/COL1A1/AIM2/COL1A2/PLAT/UCHL1/MMP9/ECT2/STC1/CXCL9/LY96/CDC6/FST/OSMR	Activated	Brazilian
GO:0006935	BP	GO:0006935	chemotaxis	chemotaxis	34	0.514757	3.00783	5.83e-07	3.99e-05	3.13e-05	158	0.79	tags=79%, list=37%, signal=54%	CCL18/GREM1/LAMC2/SEMA3C/PLA2G7/CXCL1/CXCL10/SERPINE1/CXCL13/FCER1G/IL1B/THBS1/TREM1/TNFAIP6/MET/CXCL11/PLAUR/CCR1/PLAU/CXCL9/ST6GAL1/C3AR1/CCL2/CCL20/ANGPT2/ALCAM/FPR3	Activated	Brazilian
GO:0002376	BP	GO:0002376	immune system process	immune system process	101	0.346969	2.89199	6.61e-07	4.32e-05	3.39e-05	191	0.7	tags=70%, list=45%, signal=51%	MMP12/CCL18/GREM1/IFI44L/SEMA3C/APOBEC3A/IFI6/PLA2G7/FCGR2A/CXCL1/C1S/CXCL10/IFIT3/SERPINE1/CXCL13/RSAD2/FCER1G/C3/APOBEC3B/IFIT1/DDX60/BST2/FCGR3A/IL1B/INHBA/THBS1/TREM1/MLF1/TNFAIP6/PECAM1/CTSK/IGLV6-57/CXCL11/IFITM1/SERPING1/CCR1/IL2RA/AIM2/LGALS1/IFI44/APOL1/MMP9/ITGA6/IDO1/CXCL9/LY96/FST/THY1/ST6GAL1/C3AR1/COL3A1/PSMB9/C1R/CCL2/FN1/IFI30/CCL20/SELL/ALCAM/FPR3/IL7R/GPC3/C1QC/GBP1/LAMP3/LYZ/IF…	Activated	Brazilian
GO:0006955	BP	GO:0006955	immune response	immune response	77	0.34235	2.6358	1.17e-05	0.000494251	0.00038826	190	0.71	tags=71%, list=45%, signal=48%	MMP12/CCL18/IFI44L/SEMA3C/APOBEC3A/IFI6/FCGR2A/CXCL1/C1S/CXCL10/IFIT3/CXCL13/RSAD2/FCER1G/C3/APOBEC3B/IFIT1/DDX60/BST2/FCGR3A/IL1B/THBS1/TREM1/CTSK/IGLV6-57/CXCL11/IFITM1/SERPING1/CCR1/IL2RA/AIM2/LGALS1/IFI44/APOL1/IDO1/CXCL9/LY96/THY1/ST6GAL1/C3AR1/COL3A1/C1R/CCL2/CCL20/ALCAM/FPR3/IL7R/C1QC/GBP1/LAMP3/LYZ/IFI35/CD14/GBP5/A2M	Activated	Brazilian
GO:2001234	BP	GO:2001234	negative regulation of apoptotic signaling pathway	negative regulation of apoptotic signaling pathway	8	0.778846	2.45976	2.18e-05	0.00082713	0.000649754	100	1	tags=100%, list=24%, signal=78%	IFI6/SERPINE1/PTGS2/IL1B/THBS1/PLAUR/MMP9/ITGA6	Activated	Brazilian
GO:0007155	BP	GO:0007155	cell adhesion	cell adhesion	77	0.327908	2.52461	3.07e-05	0.00113021	0.000887837	174	0.65	tags=65%, list=41%, signal=47%	MMP12/GREM1/LAMC2/SPP1/COL12A1/TGFBI/POSTN/MMP2/SERPINE1/CXCL13/IGFBP7/ITGA5/HAS2/IL1B/THBS1/TNFAIP6/NT5E/PECAM1/VCAN/PLAUR/DAB2/CCR1/TGM2/IL2RA/COL1A1/PLAU/LGALS1/ITGA6/IDO1/CDH3/TNFRSF12A/EPCAM/CDH11/THY1/ST6GAL1/TNC/COL3A1/LAMB3/ISLR/CCL2/FN1/LAMC1/SELL/ANGPT2/ALCAM/IL7R/FAT1/CCDC80/NID1/GBP1	Activated	Brazilian
GO:0044419	BP	GO:0044419	biological process involved in interspecies interaction between organisms	biological process involved in interspecies interaction	75	0.331158	2.5379	3.49e-05	0.0012505	0.00098233	45	0.32	tags=32%, list=11%, signal=35%	MMP12/CCL18/IFI44L/APOBEC3A/IFI6/CXCL1/FABP4/C1S/CXCL10/IFIT3/SERPINE1/PTGS2/ODC1/CXCL13/RSAD2/FCER1G/C3/APOBEC3B/ITGA5/IFIT1/DDX60/BST2/FCGR3A/IL1B	Activated	Brazilian
GO:0044255	BP	GO:0044255	cellular lipid metabolic process	cellular lipid metabolic process	31	-0.426677	-2.48423	0.000146697	0.00397811	0.00312502	111	0.65	tags=65%, list=26%, signal=51%	LPIN1/ST3GAL4/CYP4F22/CYP2J2/CYP2C18/CYP2E1/ALOX12/FUT6/FUT3/ALOX15B/CRABP2/ADH7/MGLL/RDH12/CYP4B1/GDPD3/CWH43/HPGD/PLA2G2A/ACER1	Deactivated	Brazilian
GO:0051246	BP	GO:0051246	regulation of protein metabolic process	regulation of protein metabolic process	69	0.321376	2.39427	0.000193099	0.00481277	0.00378068	142	0.58	tags=58%, list=33%, signal=46%	GREM1/IFI6/FABP4/CST1/SERPINE1/PTGS2/ODC1/C3/ITGA5/SERPINA3/BST2/IL1B/INHBA/THBS1/KRT17/BAG2/PECAM1/IGFBP3/MMD/PLAUR/TIMP1/PMEPA1/SERPING1/DAB2/AIM2/PLAT/SERPINA1/UCHL1/SERPINH1/MMP9/ECT2/EIF5A2/CDC6/DTL/THY1/CCNA1/PSMB9/FN1/GNA12/LAPTM4B	Activated	Brazilian
GO:0032963	BP	GO:0032963	collagen metabolic process	collagen metabolic process	14	0.591192	2.34466	0.000198046	0.0048438	0.00380505	98	0.71	tags=71%, list=23%, signal=57%	MMP1/MMP12/MMP3/MMP2/MMP10/CTSK/COL1A1/COL1A2/SERPINH1/MMP9	Activated	Brazilian
GO:0001817	BP	GO:0001817	regulation of cytokine production	regulation of cytokine production	30	0.435804	2.40395	0.000249608	0.00578075	0.00454108	214	0.9	tags=90%, list=50%, signal=48%	MMP12/LUM/SERPINE1/PTGS2/RSAD2/FCER1G/C3/BST2/IL1B/INHBA/THBS1/AIM2/IDO1/CDH3/LY96/C3AR1/FN1/LAPTM4B/SRGN/LTBP1/GBP1/F2R/CD14/GBP5/CLC/CYBB/SULF1	Activated	Brazilian
GO:0042327	BP	GO:0042327	positive regulation of phosphorylation	positive regulation of phosphorylation	23	0.476793	2.37004	0.000275679	0.0061192	0.00480695	113	0.7	tags=70%, list=27%, signal=54%	GREM1/PTGS2/C3/ITGA5/IL1B/INHBA/THBS1/PECAM1/MET/MMD/PLAUR/DAB2/MMP9/ECT2/ITGA6/CDC6	Activated	Brazilian
GO:0030574	BP	GO:0030574	collagen catabolic process	collagen catabolic process	8	0.711231	2.24622	0.000346921	0.00701903	0.00551381	62	0.75	tags=75%, list=15%, signal=65%	MMP1/MMP12/MMP3/MMP2/MMP10/CTSK	Activated	Brazilian
GO:0045069	BP	GO:0045069	regulation of viral genome replication	regulation of viral genome replication	7	0.733399	2.21849	0.000381194	0.00731083	0.00574304	78	0.86	tags=86%, list=18%, signal=71%	APOBEC3A/RSAD2/APOBEC3B/IFIT1/BST2/IFITM1	Activated	Brazilian
GO:0045071	BP	GO:0045071	negative regulation of viral genome replication	negative regulation of viral genome replication	7	0.733399	2.21849	0.000381194	0.00731083	0.00574304	78	0.86	tags=86%, list=18%, signal=71%	APOBEC3A/RSAD2/APOBEC3B/IFIT1/BST2/IFITM1	Activated	Brazilian
GO:0033273	BP	GO:0033273	response to vitamin	response to vitamin	8	0.682959	2.15693	0.000796235	0.0123953	0.00973718	106	0.88	tags=88%, list=25%, signal=67%	SPP1/POSTN/CXCL10/PTGS2/CYP24A1/COL1A1/STC1	Activated	Brazilian
GO:0007267	BP	GO:0007267	cell-cell signaling	cell-cell signaling	48	0.340108	2.2431	0.000913395	0.0133539	0.0104902	168	0.67	tags=67%, list=40%, signal=45%	CCL18/GREM1/SPP1/CXCL10/PTGS2/CXCL13/C3/ANO1/PMP22/IL1B/INHBA/SLC16A1/FADS1/TNFAIP6/BAMBI/CXCL11/DAB2/CCR1/COL1A1/PLAT/CDH3/FARP1/CXCL9/CDH11/THY1/TNC/CCL2/CCL20/SRGN/FAT1/CDK14/GPC3	Activated	Brazilian
GO:0006508	BP	GO:0006508	proteolysis	proteolysis	71	0.285208	2.14255	0.00115003	0.0162682	0.0127795	98	0.42	tags=42%, list=23%, signal=39%	MMP1/MMP12/MMP3/IFI6/PLA2G7/C1S/CST1/MMP2/SERPINE1/PTGS2/MMP10/C3/SERPINA3/BST2/IL1B/THBS1/BAG2/CTSK/PLAUR/TIMP1/SERPING1/DAB2/TGM2/AIM2/PLAU/PLAT/SERPINA1/UCHL1/SERPINH1/MMP9	Activated	Brazilian
GO:0035987	BP	GO:0035987	endodermal cell differentiation	endodermal cell differentiation	7	0.683453	2.06741	0.00141526	0.0181555	0.0142621	139	1	tags=100%, list=33%, signal=68%	COL12A1/MMP2/ITGA5/INHBA/MMP9/LAMB3/FN1	Activated	Brazilian
GO:0007044	BP	GO:0007044	cell-substrate junction assembly	cell-substrate junction assembly	7	0.678657	2.0529	0.00159328	0.0199503	0.015672	141	1	tags=100%, list=33%, signal=68%	GREM1/ITGA5/THBS1/ITGA6/THY1/FN1/LAMC1	Activated	Brazilian
GO:0034599	BP	GO:0034599	cellular response to oxidative stress	cellular response to oxidative stress	5	0.775656	1.96429	0.00167751	0.0206106	0.0161907	99	1	tags=100%, list=23%, signal=78%	MMP3/MMP2/MET/MMP9/ECT2	Activated	Brazilian
GO:0045597	BP	GO:0045597	positive regulation of cell differentiation	positive regulation of cell differentiation	31	0.372402	2.09507	0.00221865	0.0249234	0.0195786	107	0.55	tags=55%, list=25%, signal=44%	GREM1/SERPINE1/PTGS2/HAS2/IL1B/INHBA/IGFBP3/BAMBI/MMD/IFITM1/DAB2/CCR1/TGM2/IL2RA/COL1A1/ECT2/CXCL9	Activated	Brazilian
GO:0009913	BP	GO:0009913	epidermal cell differentiation	epidermal cell differentiation	18	-0.439263	-2.03744	0.00247325	0.0270816	0.021274	181	0.83	tags=83%, list=43%, signal=50%	SULT2B1/IVL/TGM1/EXPH5/CNFN/EVPL/KRT1/ALOX15B/PPL/KRT4/TGM3/SCEL/SPINK5/KRT78/ACER1	Deactivated	Brazilian
GO:0019079	BP	GO:0019079	viral genome replication	viral genome replication	8	0.642257	2.02838	0.0024896	0.027147	0.0213254	78	0.75	tags=75%, list=18%, signal=62%	APOBEC3A/RSAD2/APOBEC3B/IFIT1/BST2/IFITM1	Activated	Brazilian
GO:0009411	BP	GO:0009411	response to UV	response to UV	9	0.600865	1.98423	0.00271959	0.028583	0.0224534	117	0.78	tags=78%, list=28%, signal=58%	MMP1/MMP3/MMP2/PTGS2/TIMP1/MMP9/DTL	Activated	Brazilian
GO:0033280	BP	GO:0033280	response to vitamin D	response to vitamin D	5	0.75895	1.92198	0.0028307	0.0291651	0.0229107	106	1	tags=100%, list=25%, signal=76%	SPP1/CXCL10/PTGS2/CYP24A1/STC1	Activated	Brazilian
GO:0014074	BP	GO:0014074	response to purine-containing compound	response to purine-containing compound	7	0.634728	1.92002	0.00359586	0.0329645	0.0258953	106	0.86	tags=86%, list=25%, signal=65%	PTGS2/IL1B/AQP9/COL1A1/PLAT/STC1	Activated	Brazilian
GO:0009314	BP	GO:0009314	response to radiation	response to radiation	15	0.475963	1.95154	0.00390413	0.0346342	0.027207	129	0.67	tags=67%, list=30%, signal=48%	MMP1/MMP3/CXCL10/MMP2/PTGS2/TIMP1/MMP9/ECT2/DTL/COL3A1	Activated	Brazilian
GO:0022604	BP	GO:0022604	regulation of cell morphogenesis	regulation of cell morphogenesis	15	0.466068	1.91097	0.00469209	0.0391058	0.0307196	207	0.93	tags=93%, list=49%, signal=50%	HAS2/SPARC/BAMBI/DAB2/ST6GAL1/RHOBTB3/CCL2/CDC42EP3/FN1/GNA12/GBP1/SYT1/PDPN/FMNL2	Activated	Brazilian
GO:0006909	BP	GO:0006909	phagocytosis	phagocytosis	10	0.578332	1.99968	0.00476584	0.039469	0.0310049	82	0.7	tags=70%, list=19%, signal=58%	FCER1G/C3/IL1B/THBS1/PECAM1/MET/TGM2	Activated	Brazilian
GO:0010557	BP	GO:0010557	positive regulation of macromolecule biosynthetic process	positive regulation of macromolecule biosynthetic process	36	0.324825	1.93786	0.00560624	0.0435357	0.0341996	137	0.56	tags=56%, list=32%, signal=41%	MMP12/LUM/GREM1/SPP1/CXCL10/HAS2/IL1B/INHBA/THBS1/KRT17/MET/BAMBI/DAB2/COL1A1/ITGA6/EPCAM/EIF5A2/RFC4/HEY1/CCL2	Activated	Brazilian
GO:0030312	CC	GO:0030312	external encapsulating structure	external encapsulating structure	53	0.452357	3.08238	2.31e-07	1.89e-05	1.49e-05	172	0.77	tags=77%, list=41%, signal=53%	MMP1/MMP12/LUM/GREM1/LAMC2/MMP3/COL12A1/TGFBI/POSTN/MMP2/SERPINE1/MMP10/IGFBP7/SERPINA3/THBS1/SPARC/VCAN/ASPN/TIMP1/SERPING1/TGM2/COL1A1/COL1A2/SERPINA1/LGALS1/SERPINH1/MMP9/TNC/COL3A1/LAMB3/FN1/LAMC1/MGP/LTBP1/ANGPT2/MMP13/CCDC80/GPC3/TFPI2/NID1/C1QC	Activated	Brazilian
GO:0031012	CC	GO:0031012	extracellular matrix	extracellular matrix	53	0.452357	3.08238	2.31e-07	1.89e-05	1.49e-05	172	0.77	tags=77%, list=41%, signal=53%	MMP1/MMP12/LUM/GREM1/LAMC2/MMP3/COL12A1/TGFBI/POSTN/MMP2/SERPINE1/MMP10/IGFBP7/SERPINA3/THBS1/SPARC/VCAN/ASPN/TIMP1/SERPING1/TGM2/COL1A1/COL1A2/SERPINA1/LGALS1/SERPINH1/MMP9/TNC/COL3A1/LAMB3/FN1/LAMC1/MGP/LTBP1/ANGPT2/MMP13/CCDC80/GPC3/TFPI2/NID1/C1QC	Activated	Brazilian
GO:0005788	CC	GO:0005788	endoplasmic reticulum lumen	endoplasmic reticulum lumen	30	0.520852	2.87308	3.34e-06	0.000178441	0.000140175	208	0.97	tags=97%, list=49%, signal=53%	SPP1/COL12A1/PTGS2/C3/IGFBP7/THBS1/VCAN/IGFBP3/PLAUR/TIMP1/SERPING1/COL1A1/COL1A2/SERPINA1/LGALS1/APOL1/SERPINH1/TNC/COL3A1/FN1/LAMC1/LTBP1/GOLM1/GPC3/RCN1/SDC2/PLOD3/COL6A3/MINPP1	Activated	Brazilian
GO:0032991	CC	GO:0032991	protein-containing complex	protein-containing complex	93	0.271927	2.22351	0.00073061	0.0116586	0.00915841	141	0.51	tags=51%, list=33%, signal=43%	LUM/LAMC2/COL12A1/PLA2G7/SERPINE1/PTGS2/FCER1G/C3/ITGA5/ANO1/FCGR3A/INHBA/THBS1/BAG2/PECAM1/IGFBP3/IGLV6-57/MET/PLAUR/IFITM1/IL2RA/COL1A1/AIM2/COL1A2/PLAU/PLAT/LGALS1/APOL1/ACTA2/ECT2/ITGA6/CDH3/CDH11/LY96/EIF5A2/OSMR/DTL/ARPC1B/RFC4/CCNA1/COL3A1/LAMB3/PSMB9/RPL39L/FN1/GNA12/LAMC1	Activated	Brazilian
GO:0005201	MF	GO:0005201	extracellular matrix structural constituent	extracellular matrix structural constituent	24	0.523122	2.63284	9.89e-06	0.000431581	0.000339029	171	0.88	tags=88%, list=40%, signal=55%	LUM/LAMC2/COL12A1/TGFBI/POSTN/IGFBP7/THBS1/SPARC/VCAN/ASPN/COL1A1/COL1A2/TNC/COL3A1/LAMB3/FN1/LAMC1/MGP/LTBP1/TFPI2/NID1	Activated	Brazilian
GO:0001664	MF	GO:0001664	G protein-coupled receptor binding	G protein-coupled receptor binding	12	0.674757	2.51455	5.48e-05	0.00174734	0.00137263	146	1	tags=100%, list=34%, signal=67%	CCL18/CXCL1/CXCL10/CXCL13/C3/BAMBI/CXCL11/UCHL1/CXCL9/CCL2/GNA12/CCL20	Activated	Brazilian
GO:1901681	MF	GO:1901681	sulfur compound binding	sulfur compound binding	13	0.625304	2.40977	0.000108792	0.00312866	0.00245773	167	1	tags=100%, list=39%, signal=63%	LAMC2/POSTN/CXCL10/CXCL13/THBS1/CXCL11/FST/FN1/DPYSL3/SOAT1/SELL/NELL2/CCDC80	Activated	Brazilian
GO:0005518	MF	GO:0005518	collagen binding	collagen binding	12	0.614078	2.28842	0.000471418	0.00850828	0.00668369	171	1	tags=100%, list=40%, signal=61%	MMP12/LUM/TGFBI/THBS1/SPARC/CTSK/ASPN/SERPINH1/MMP9/FN1/MMP13/NID1	Activated	Brazilian
GO:0008009	MF	GO:0008009	chemokine activity	chemokine activity	8	0.668269	2.11053	0.0012206	0.0164226	0.0129008	146	1	tags=100%, list=34%, signal=67%	CCL18/CXCL1/CXCL10/CXCL13/CXCL11/CXCL9/CCL2/CCL20	Activated	Brazilian
GO:0008201	MF	GO:0008201	heparin binding	heparin binding	10	0.620773	2.14642	0.0013599	0.0175629	0.0137966	167	1	tags=100%, list=39%, signal=62%	LAMC2/POSTN/CXCL10/CXCL13/THBS1/CXCL11/FN1/SELL/NELL2/CCDC80	Activated	Brazilian
GO:0005178	MF	GO:0005178	integrin binding	integrin binding	10	0.615937	2.1297	0.00148598	0.0189698	0.0149017	139	0.9	tags=90%, list=33%, signal=62%	SPP1/TGFBI/ITGA5/IL1B/THBS1/ITGA6/THY1/COL3A1/FN1	Activated	Brazilian
GO:0003723	MF	GO:0003723	RNA binding	RNA binding	12	0.556555	2.07405	0.00244842	0.0269224	0.0211489	96	0.75	tags=75%, list=23%, signal=60%	APOBEC3A/IFIT3/APOBEC3B/IFIT1/DDX60/BST2/FNDC3B/LGALS1/SERPINH1	Activated	Brazilian
GO:0140375	MF	GO:0140375	immune receptor activity	immune receptor activity	8	0.637019	2.01184	0.00292572	0.0297113	0.0233398	159	1	tags=100%, list=38%, signal=64%	FCER1G/FCGR3A/CCR1/IL2RA/OSMR/C3AR1/FPR3/IL7R	Activated	Brazilian
GO:0004222	MF	GO:0004222	metalloendopeptidase activity	metalloendopeptidase activity	11	0.550531	1.97673	0.00363164	0.0329645	0.0258953	31	0.45	tags=45%, list=7%, signal=43%	MMP1/MMP12/MMP3/MMP2/MMP10	Activated	Brazilian
GO:0005506	MF	GO:0005506	iron ion binding	iron ion binding	12	-0.509764	-1.96172	0.00468564	0.0391058	0.0307196	145	0.83	tags=83%, list=34%, signal=56%	CYP4F12/CH25H/CYP4F22/CYP2J2/CYP2C18/CYP2E1/ALOX12/ALOX15B/CYP4B1/BBOX1	Deactivated	Brazilian
GO:0008270	MF	GO:0008270	zinc ion binding	zinc ion binding	21	0.401615	1.92918	0.00647249	0.0490971	0.0385684	35	0.33	tags=33%, list=8%, signal=32%	MMP1/MMP12/MMP3/APOBEC3A/MMP2/MMP10/APOBEC3B	Activated	Brazilian
GO:0030198	BP	GO:0030198	extracellular matrix organization	extracellular matrix organization	14	0.72397	3.13478	1.25e-06	0.000667122	0.0005736	28	0.86	tags=86%, list=20%, signal=76%	MMP1/COL11A1/MMP13/SERPINH1/MMP12/COL1A2/COL10A1/MMP10/COL5A2/TGFBI/POSTN/COL3A1	Activated	Chinese
GO:0032963	BP	GO:0032963	collagen metabolic process	collagen metabolic process	7	0.836777	2.6271	1.48e-05	0.00264016	0.00227005	15	0.86	tags=86%, list=11%, signal=81%	MMP1/MMP13/SERPINH1/MMP12/COL1A2/MMP10	Activated	Chinese
GO:0001503	BP	GO:0001503	ossification	ossification	10	0.677719	2.46995	0.000357867	0.0239324	0.0205774	38	0.9	tags=90%, list=27%, signal=71%	SPP1/COL11A1/MMP13/COL1A2/VCAN/SNX10/COL5A2/ASPN/SNAI2	Activated	Chinese
GO:0030855	BP	GO:0030855	epithelial cell differentiation	epithelial cell differentiation	18	-0.546013	-2.20591	0.000591303	0.0297788	0.0256042	23	0.56	tags=56%, list=16%, signal=53%	TGM1/UPK1A/KRT4/SPRR3/FLG/KRT13/SPINK5/RHCG/TGM3/SCEL	Deactivated	Chinese
GO:0005788	CC	GO:0005788	endoplasmic reticulum lumen	endoplasmic reticulum lumen	9	0.767532	2.6785	1.96e-05	0.00273769	0.0023539	28	0.89	tags=89%, list=20%, signal=76%	SPP1/COL11A1/SERPINH1/COL1A2/COL10A1/VCAN/COL5A2/COL3A1	Activated	Chinese
GO:0030312	CC	GO:0030312	external encapsulating structure	external encapsulating structure	22	0.507339	2.69699	5.2e-05	0.00506168	0.0043521	28	0.64	tags=64%, list=20%, signal=60%	MMP1/COL11A1/MMP13/SERPINH1/MMP12/COL1A2/COL10A1/MMP10/VCAN/COL5A2/TGFBI/POSTN/MFAP2/COL3A1	Activated	Chinese
GO:0031012	CC	GO:0031012	extracellular matrix	extracellular matrix	22	0.507339	2.69699	5.2e-05	0.00506168	0.0043521	28	0.64	tags=64%, list=20%, signal=60%	MMP1/COL11A1/MMP13/SERPINH1/MMP12/COL1A2/COL10A1/MMP10/VCAN/COL5A2/TGFBI/POSTN/MFAP2/COL3A1	Activated	Chinese
GO:0098644	CC	GO:0098644	collagen trimer	collagen trimer	5	0.82963	2.18492	0.000561847	0.0297788	0.0256042	28	1	tags=100%, list=20%, signal=83%	COL11A1/COL1A2/COL10A1/COL5A2/COL3A1	Activated	Chinese
GO:0005201	MF	GO:0005201	extracellular matrix structural constituent	extracellular matrix structural constituent	12	0.653417	2.65458	5.72e-05	0.00509826	0.00438355	34	0.83	tags=83%, list=24%, signal=69%	COL11A1/COL1A2/COL10A1/VCAN/COL5A2/TGFBI/POSTN/MFAP2/COL3A1/ASPN	Activated	Chinese
GO:0005201	MF	GO:0005201	extracellular matrix structural constituent	extracellular matrix structural constituent	64	0.558491	3.98626	1e-10	8.24e-08	7.37e-08	587	0.75	tags=75%, list=27%, signal=56%	CTHRC1/COL24A1/COL4A1/FBLN2/TGFBI/HMCN1/COL4A2/COL10A1/FN1/PXDN/COL5A1/COL5A2/COL1A2/LAMC2/PCOLCE/VCAN/COL16A1/MFAP2/AEBP1/COL11A1/FBN1/COL4A6/POSTN/LAMC1/LTBP1/COL12A1/LAMB3/MGP/TFPI2/TNC/COL6A3/COL9A3/NID2/THBS1/MXRA5/THBS2/COL3A1/FBN2/EMILIN1/IGFBP7/LUM/COL18A1/COL17A1/COL6A2/LAMA5/COL1A1/COL28A1/MFAP5	Activated	European
GO:0005518	MF	GO:0005518	collagen binding	collagen binding	20	0.674557	3.12794	5.07e-08	1.11e-05	9.9e-06	517	0.85	tags=85%, list=24%, signal=65%	MMP13/P3H4/TGFBI/FN1/PCOLCE/MMP12/COCH/AEBP1/ITGA3/PDGFA/NID2/THBS1/MMP9/SERPINH1/PCOLCE2/LUM/COL6A2	Activated	European
GO:0005178	MF	GO:0005178	integrin binding	integrin binding	32	0.47021	2.67448	3.78e-05	0.00294327	0.00263348	815	0.78	tags=78%, list=38%, signal=49%	SPP1/TGFBI/FN1/COL5A1/COL16A1/ITGA5/FAP/GPNMB/FBN1/ISG15/ITGA3/THBS1/FERMT2/THBS4/COL3A1/EMILIN1/LAMA5/CX3CL1/ICAM5/LAMB1/TLN2/IBSP/THY1/FRMD5/CCN4	Activated	European
GO:0004745	MF	GO:0004745	NAD-retinol dehydrogenase activity	NAD-retinol dehydrogenase activity	7	-0.779712	-2.10187	0.000120775	0.00681437	0.00609713	257	0.86	tags=86%, list=12%, signal=76%	ADH1C/SDR16C5/SDR9C7/ADH7/RDH12/DHRS9	Deactivated	European
GO:0046332	MF	GO:0046332	SMAD binding	SMAD binding	14	0.585112	2.33149	0.000230182	0.0104524	0.00935226	753	0.93	tags=93%, list=35%, signal=61%	PMEPA1/COL5A2/COL1A2/CITED1/FOS/FERMT2/TGFB1I1/COL3A1/PAX6/ACVR1/MAGI2/BMPR1B/BMP2	Activated	European
GO:0042826	MF	GO:0042826	histone deacetylase binding	histone deacetylase binding	16	0.540821	2.29907	0.000290321	0.0118744	0.0106245	210	0.5	tags=50%, list=10%, signal=45%	MAGEA6/MAGEA3/MAGEA11/HOXA10/MAGEA4/MAGEA1/MAGEA12/DACT1	Activated	European
GO:0008201	MF	GO:0008201	heparin binding	heparin binding	34	0.392141	2.27727	0.000334148	0.0131988	0.0118096	398	0.47	tags=47%, list=19%, signal=39%	NELL2/FN1/COL5A1/LAMC2/PCOLCE/COL11A1/SOST/GPNMB/FBN1/RSPO3/POSTN/MDK/THBS1/THBS2/THBS4/PCOLCE2	Activated	European
GO:0004497	MF	GO:0004497	monooxygenase activity	monooxygenase activity	19	-0.564317	-2.25028	0.000364215	0.0137283	0.0122833	394	0.63	tags=63%, list=18%, signal=52%	CYP4F22/CYP4X1/CYP4F12/CYP2C9/HMOX1/CYP11A1/CYP2J2/CYP3A5/CYP2E1/CYP2C18/FMO2/CYP4B1	Deactivated	European
GO:1901681	MF	GO:1901681	sulfur compound binding	sulfur compound binding	44	0.355426	2.23541	0.000406539	0.0146028	0.0130658	398	0.43	tags=43%, list=19%, signal=36%	NELL2/FN1/COL5A1/LAMC2/PCOLCE/OGDHL/COL11A1/SOST/GPNMB/FBN1/LOC102724560/RSPO3/POSTN/FST/MDK/THBS1/THBS2/THBS4/PCOLCE2	Activated	European
GO:0017171	MF	GO:0017171	serine hydrolase activity	serine hydrolase activity	44	-0.403151	-2.07542	0.000841416	0.0235626	0.0210825	199	0.32	tags=32%, list=9%, signal=29%	KLK11/KLK7/KLK6/PRSS2/KLK13/KLK5/PRSS3/TMPRSS2/KLK12/TMPRSS11D/ENDOU/TMPRSS11E/TMPRSS11B/PRSS27	Deactivated	European
GO:0005506	MF	GO:0005506	iron ion binding	iron ion binding	29	-0.467115	-2.12827	0.000927969	0.0252434	0.0225864	401	0.52	tags=52%, list=19%, signal=43%	ALOX12/CYP4F22/HBA2/CYP4X1/CYP4F12/CYP2C9/CYP11A1/TF/CYP2J2/CYP3A5/CYP2E1/CYP2C18/BBOX1/CYP4B1/LCN2	Deactivated	European
GO:0000981	MF	GO:0000981	DNA-binding transcription factor activity, RNA polymerase II-specific	DNA-binding transcription factor activity, RNA polymerase II-specific	143	0.21018	1.83174	0.00120525	0.0298312	0.0266914	608	0.42	tags=42%, list=28%, signal=32%	HOXB7/HOXD11/ZIC2/SIX4/TWIST1/HOXA10/HOXC9/DMRT2/LHX2/HEY1/AHR/FOXD1/STOX1/OSR2/HES4/PITX2/TBX15/PRRX2/ISL2/AEBP1/HOXA13/ALX1/ZNF670/GLIS3/HOXD10/EN1/SIX1/SHOX2/ASCL2/TSHZ3/IRX4/GLIS1/FOS/EGR2/MYBL2/HOXC13/GLIS2/OSR1/GLI1/NFIL3/NFE2L3/SOX4/TCF15/NKX2-5/PAX6/SALL1/ARNT2/ZNF263/CREB5/GLI3/FOXF2/FOXO6/ZNF487/HOXA11/DACH1/GATA3/ZNF275/ZNF281/TGIF2/TEAD4	Activated	European
GO:0062023	CC	GO:0062023	collagen-containing extracellular matrix	collagen-containing extracellular matrix	113	0.44797	3.69614	1e-10	8.24e-08	7.37e-08	379	0.52	tags=52%, list=18%, signal=45%	LGALS1/CTHRC1/COL24A1/GREM1/CSPG4/COL4A1/FREM2/FBLN2/TGFBI/HMCN1/COL4A2/COL10A1/FN1/PXDN/COL5A1/COL5A2/COL1A2/LAMC2/PCOLCE/VCAN/LOXL1/COL16A1/MFAP2/COCH/AEBP1/TIMP1/COL11A1/SOST/SERPINE1/FBN1/COL4A6/POSTN/EGFL7/LAMC1/LTBP1/COL12A1/LAMB3/MGP/SULF1/TNC/COL6A3/RARRES2/PLOD3/A1BG/HTRA1/COL9A3/MDK/NID2/THBS1/MMP9/MXRA5/TGFB1I1/MXRA7/THBS2/THBS4/COL3A1/FBN2/SERPINH1/EMILIN1	Activated	European
GO:0030312	CC	GO:0030312	external encapsulating structure	external encapsulating structure	139	0.420622	3.65201	1e-10	8.24e-08	7.37e-08	379	0.5	tags=50%, list=18%, signal=44%	MMP1/MMP13/LGALS1/MMP10/CTHRC1/MMP7/COL24A1/MMP3/GREM1/CSPG4/COL4A1/FREM2/FBLN2/TGFBI/HMCN1/COL4A2/COL10A1/FN1/PXDN/COL5A1/COL5A2/COL1A2/LAMC2/PCOLCE/VCAN/LOXL1/COL16A1/MFAP2/MMP12/COCH/AEBP1/TIMP1/COL11A1/SOST/SERPINE1/FBN1/COL4A6/POSTN/EGFL7/LAMC1/LTBP1/COL12A1/LAMB3/MGP/TFPI2/SULF1/TNC/COL6A3/RARRES2/PLOD3/A1BG/HTRA1/COL9A3/MDK/NID2/THBS1/RELN/MMP9/MXRA5/TGFB1I1/MXRA7/THBS2/BMPER/THBS4/FLRT2/C…	Activated	European
GO:0031012	CC	GO:0031012	extracellular matrix	extracellular matrix	139	0.420622	3.65201	1e-10	8.24e-08	7.37e-08	379	0.5	tags=50%, list=18%, signal=44%	MMP1/MMP13/LGALS1/MMP10/CTHRC1/MMP7/COL24A1/MMP3/GREM1/CSPG4/COL4A1/FREM2/FBLN2/TGFBI/HMCN1/COL4A2/COL10A1/FN1/PXDN/COL5A1/COL5A2/COL1A2/LAMC2/PCOLCE/VCAN/LOXL1/COL16A1/MFAP2/MMP12/COCH/AEBP1/TIMP1/COL11A1/SOST/SERPINE1/FBN1/COL4A6/POSTN/EGFL7/LAMC1/LTBP1/COL12A1/LAMB3/MGP/TFPI2/SULF1/TNC/COL6A3/RARRES2/PLOD3/A1BG/HTRA1/COL9A3/MDK/NID2/THBS1/RELN/MMP9/MXRA5/TGFB1I1/MXRA7/THBS2/BMPER/THBS4/FLRT2/C…	Activated	European
GO:0005788	CC	GO:0005788	endoplasmic reticulum lumen	endoplasmic reticulum lumen	77	0.42703	3.22515	3.81e-10	2.44e-07	2.19e-07	309	0.45	tags=45%, list=14%, signal=40%	LGALS1/SELENOM/COL24A1/SPP1/COL4A1/COL4A2/COL10A1/FN1/COL5A1/COL5A2/COL1A2/VCAN/STC2/COL16A1/TIMP1/COL11A1/GPX8/FBN1/COL4A6/SCG2/BCHE/FKBP10/PROC/LAMC1/LTBP1/COL12A1/TNC/COL6A3/IGFBP3/PLOD3/PDGFA/CHGB/PTGS2/COL9A3/THBS1	Activated	European
GO:0001533	CC	GO:0001533	cornified envelope	cornified envelope	22	-0.745542	-3.1062	7.04e-10	3.69e-07	3.3e-07	509	0.95	tags=95%, list=24%, signal=73%	EVPLL/FLG2/KRT2/DSG3/CST6/RPTN/EVPL/DSC2/PPL/ANXA1/DSG1/SPRR1B/IVL/SPRR1A/PI3/SCEL/SPRR2D/CNFN/TGM1/FLG/SPRR3	Deactivated	European
GO:0005581	CC	GO:0005581	collagen trimer	collagen trimer	26	0.647377	3.29125	1.27e-09	6.13e-07	5.48e-07	577	0.85	tags=85%, list=27%, signal=63%	CTHRC1/COL24A1/COL4A1/COL4A2/COL10A1/COL5A1/COL5A2/COL1A2/COL16A1/COL11A1/COL4A6/COL12A1/COL6A3/COL9A3/COL3A1/EMILIN1/LUM/COL18A1/COL17A1/COL6A2/COL1A1/COL28A1	Activated	European
GO:0016324	CC	GO:0016324	apical plasma membrane	apical plasma membrane	58	-0.403998	-2.24762	6.67e-05	0.00432307	0.00386805	364	0.38	tags=38%, list=17%, signal=32%	OCLN/SLC9A3R1/CYP4F12/MUC1/DUOX2/P2RY1/ATP12A/SLC5A1/TF/SCNN1B/MUC20/ANXA1/CEACAM5/DSG1/ATP6V0A4/CEACAM1/UPK1A/CEACAM7/RHCG/CEACAM6/CLCA4/MAL	Deactivated	European
GO:0045177	CC	GO:0045177	apical part of cell	apical part of cell	67	-0.37311	-2.14491	0.000199003	0.00933048	0.00834841	364	0.36	tags=36%, list=17%, signal=31%	OCLN/SLC9A3R1/CYP4F12/MUC1/CHL1/DUOX2/P2RY1/ATP12A/DUOXA2/SLC5A1/TF/SCNN1B/MUC20/ANXA1/CEACAM5/DSG1/ATP6V0A4/CEACAM1/UPK1A/CEACAM7/RHCG/CEACAM6/CLCA4/MAL	Deactivated	European
GO:0005789	CC	GO:0005789	endoplasmic reticulum membrane	endoplasmic reticulum membrane	120	-0.281978	-1.8577	0.00126413	0.0303761	0.0271789	760	0.54	tags=54%, list=36%, signal=37%	TYRO3/CERS3/CH25H/SGMS2/ITPR2/TLR3/CYP7B1/TGFA/GALNT1/LPCAT4/HMGCR/RASGRP1/UGT1A6/ERMP1/ARHGAP32/SPTSSB/ATG9B/C4orf3/CLN8/ELOVL6/LDAF1/OCA2/ZFYVE1/PTGS1/UGT1A8/RNF183/HLA-DQB2/LPIN2/SEC24C/NOMO3/PIGN/UGT1A3/CYP4F22/SPTLC1/CYP4X1/CYP4F12/SORT1/UGT1A9/HLA-DRA/CYP2C9/LPIN1/ELOVL4/IRAG2/ACER1/DGAT2/ERO1A/HMOX1/DUOXA2/GPAT3/DEGS2/TM7SF2/SDR16C5/UGT1A10/CYP2J2/MGLL/CYP3A5/CYP2E1/ATP10B/CYP2C18/RDH12/FM…	Deactivated	European
GO:0060205	CC	GO:0060205	cytoplasmic vesicle lumen	cytoplasmic vesicle lumen	53	-0.360502	-1.95213	0.00199729	0.0423469	0.0378898	216	0.26	tags=26%, list=10%, signal=24%	SERPINB1/TF/CDA/CSTB/S100A12/PRSS2/PLAC8/S100A9/SERPINB3/ECM1/S100P/TCN1/LCN2/CRISP3	Deactivated	European
GO:0030198	BP	GO:0030198	extracellular matrix organization	extracellular matrix organization	88	0.430453	3.36189	1e-10	8.24e-08	7.37e-08	492	0.55	tags=55%, list=23%, signal=44%	MMP1/MMP13/MMP10/P3H4/MMP7/COL24A1/MMP3/GREM1/COL4A1/FBLN2/TGFBI/HMCN1/COL4A2/COL10A1/PXDN/COL5A1/COL5A2/COL1A2/WDR72/LOXL1/COL16A1/MMP12/AEBP1/FAP/COL11A1/COL4A6/ZNF469/POSTN/FKBP10/LAMC1/COL12A1/LAMB3/SULF1/PLOD3/COL9A3/NID2/MMP9/PHLDB2/FLRT2/COL3A1/SERPINH1/EMILIN1/TCF15/LUM/CAV1/COL18A1/COL17A1/HAS2	Activated	European
GO:0009913	BP	GO:0009913	epidermal cell differentiation	epidermal cell differentiation	53	-0.568875	-3.08047	1.96e-10	1.41e-07	1.27e-07	515	0.66	tags=66%, list=24%, signal=51%	ZFP36/KLF4/LCE3D/IL1A/KRT2/SULT2B1/KRT6B/MYO6/SLC9A3R1/EPHA2/KRT80/OVOL1/EVPL/PLS1/TMEM79/ACER1/AQP3/PPL/GRHL1/EREG/ANXA1/SPRR1B/KLK5/IVL/SPRR1A/KRT4/SCEL/SPINK5/SPRR2D/CNFN/TGM1/FLG/SPRR3/TGM3/KRT78	Deactivated	European
GO:0001503	BP	GO:0001503	ossification	ossification	72	0.395814	2.92134	8.48e-08	1.63e-05	1.46e-05	409	0.49	tags=49%, list=19%, signal=41%	MMP13/CTHRC1/GREM1/SPP1/PTHLH/TWIST1/COL5A2/COL1A2/VCAN/OSR2/ROR2/TNFAIP6/COL11A1/SOST/CCL3/KREMEN2/MGP/ISG15/TNC/LRP5L/SHOX2/PTGS2/CITED1/STC1/MDK/EGR2/SNX10/FERMT2/CDH11/MMP9/OSR1/FBN2/IFITM1/GLI1/BAMBI	Activated	European
GO:0032963	BP	GO:0032963	collagen metabolic process	collagen metabolic process	28	0.525787	2.79113	1.9e-06	0.000243398	0.000217779	396	0.57	tags=57%, list=19%, signal=47%	MMP1/MMP13/MMP10/P3H4/MMP7/MMP3/COL5A1/COL1A2/MMP12/FAP/LARP6/PLOD3/MMP9/SERPINH1/EMILIN1/P3H3	Activated	European
GO:0035987	BP	GO:0035987	endodermal cell differentiation	endodermal cell differentiation	13	0.717109	2.75994	1.81e-06	0.000243398	0.000217779	326	0.77	tags=77%, list=15%, signal=66%	INHBA/COL4A2/FN1/COL5A1/COL5A2/ITGA5/COL11A1/COL12A1/LAMB3/MMP9	Activated	European
GO:0034308	BP	GO:0034308	primary alcohol metabolic process	primary alcohol metabolic process	25	-0.596017	-2.60061	4.32e-06	0.000508848	0.00045529	303	0.56	tags=56%, list=14%, signal=49%	ALDH3B2/ADH1C/DGAT2/ALDH1A3/CYP11A1/SDR16C5/SCNN1B/ACP3/CYP3A5/ADH7/CYP2C18/RDH12/DHRS9/GDPD3	Deactivated	European
GO:0042572	BP	GO:0042572	retinol metabolic process	retinol metabolic process	12	-0.753301	-2.51581	6.51e-06	0.00070785	0.000633346	257	0.75	tags=75%, list=12%, signal=66%	ADH1C/DGAT2/ALDH1A3/SDR16C5/CYP3A5/ADH7/CYP2C18/RDH12/DHRS9	Deactivated	European
GO:0120254	BP	GO:0120254	olefinic compound metabolic process	olefinic compound metabolic process	33	-0.521531	-2.46072	8.4e-06	0.000880968	0.000788243	401	0.58	tags=58%, list=19%, signal=48%	ALOX12/CYP4F12/CYP2C9/ADH1C/DGAT2/ALDH1A3/CYP11A1/SDR16C5/SCNN1B/CYP2J2/MGLL/CYP3A5/BCO2/EPHX2/CYP2E1/ADH7/CYP2C18/RDH12/DHRS9	Deactivated	European
GO:0007267	BP	GO:0007267	cell-cell signaling	cell-cell signaling	214	0.216884	2.04792	1.71e-05	0.00163928	0.00146674	598	0.43	tags=43%, list=28%, signal=35%	CTHRC1/INHBA/SELENOM/GREM1/ADGRE5/CALB1/SPP1/PTHLH/INHBB/SYT1/PCDHB5/GAD1/FGFBP2/MAP1B/GRP/APBA2/KCND2/FOXD1/FADS1/SV2A/TUBB2B/ROR2/TNFAIP6/XCL1/LYPD1/SOST/ANO1/IRS2/GPNMB/CHRM3/SCG5/CCL3/RSPO3/DACT1/BCHE/KREMEN2/LGR5/EFNA1/SULF1/TNC/LRP5L/ITGA3/PDGFA/GABRR1/SCN3B/TSHZ3/PTGS2/CITED1/HTR2C/MDK/EGR2/RELN/FERMT2/CDH11/FAT1/TGFB1I1/CDH3/FZD2/GLI1/AKAP12/SOX4/BAMBI/GPC4/SHISA2/SLC1A6/SFRP4/CAV1/NKX2-5…	Activated	European
GO:0019730	BP	GO:0019730	antimicrobial humoral response	antimicrobial humoral response	24	-0.570563	-2.46681	2.5e-05	0.00215599	0.00192906	194	0.46	tags=46%, list=9%, signal=42%	KLK7/TF/S100A12/PRSS2/RNASE7/KLK5/PRSS3/IL36RN/S100A9/PI3/SPINK5	Deactivated	European
GO:0006959	BP	GO:0006959	humoral immune response	humoral immune response	34	-0.504302	-2.38825	3.03e-05	0.00246344	0.00220415	194	0.38	tags=38%, list=9%, signal=35%	KLK7/TF/SPNS2/S100A12/PRSS2/BLNK/RNASE7/KLK5/PRSS3/IL36RN/S100A9/PI3/SPINK5	Deactivated	European
GO:0110148	BP	GO:0110148	biomineralization	biomineralization	32	0.471955	2.6844	3.3e-05	0.00260472	0.00233057	375	0.53	tags=53%, list=18%, signal=44%	MMP13/GREM1/SPP1/PTHLH/TWIST1/COL1A2/WDR72/HEY1/OSR2/ROR2/CCL3/MGP/ISG15/PTGS2/SNX10/OSR1/FBN2	Activated	European
GO:0031589	BP	GO:0031589	cell-substrate adhesion	cell-substrate adhesion	55	0.359442	2.38162	4.79e-05	0.00333161	0.00298095	647	0.6	tags=60%, list=30%, signal=43%	GREM1/FBLN2/FN1/SPOCK1/COL16A1/MMP12/ITGA5/SERPINE1/LAMC1/EFNA1/LAMB3/ITGA3/SGCE/MDK/NID2/THBS1/FERMT2/PPFIA1/PHLDB2/COL3A1/EMILIN1/TESK1/COL17A1/HAS2/LAMA5/COL1A1/EPDR1/PTPRK/CX3CL1/CORO2B/PLAU/LAMB1/PDPN	Activated	European
GO:0042573	BP	GO:0042573	retinoic acid metabolic process	retinoic acid metabolic process	12	-0.710357	-2.37239	5.94e-05	0.00398062	0.00356165	487	0.92	tags=92%, list=23%, signal=71%	UGT1A8/UGT1A3/UGT1A9/ADH1C/ALDH1A3/CYP3A5/BCO2/ADH7/CRABP2/CYP2C18/DHRS9	Deactivated	European
GO:0030574	BP	GO:0030574	collagen catabolic process	collagen catabolic process	13	0.634958	2.44377	6.88e-05	0.00440795	0.00394399	145	0.54	tags=54%, list=7%, signal=51%	MMP1/MMP13/MMP10/MMP7/MMP3/MMP12/FAP	Activated	European
GO:0044419	BP	GO:0044419	biological process involved in interspecies interaction between organisms	biological process involved in interspecies interaction	170	-0.277022	-1.95841	0.000263077	0.0110742	0.0099086	530	0.38	tags=38%, list=25%, signal=31%	JAK2/TNFRSF11A/LYZ/ANXA3/TRAV20/FFAR2/PRDM1/ZFP36/CCR5/GKN2/IL1A/CLEC10A/LIAS/VPS4B/CCL22/CD24/LGALS3/BDKRB1/TXK/GJB2/LRG1/DUOX2/EPHA2/IL36G/SLPI/S100A14/CCL17/SCGB1A1/CD207/NECTIN4/EREG/IL12A/KLK7/TF/SCNN1B/SASH1/RNF39/DIO2/CYP2E1/RAET1E/ANXA1/S100A12/ADH7/CEACAM1/PRSS2/RNASE7/PTK6/KLK5/IL18/PLAC8/C10orf99/HPGD/PRSS3/IL36RN/S100A9/GBP6/SERPINB3/TMPRSS2/SERPINB4/IL36A/C15orf48/LCN2/PI3/SPINK5/CRI…	Deactivated	European
GO:0051674	BP	GO:0051674	localization of cell	localization of cell	251	0.178064	1.7727	0.000510472	0.0171157	0.0153142	634	0.43	tags=43%, list=30%, signal=34%	CTHRC1/MMP7/GREM1/XCL2/CSPG4/SIX4/CFAP251/TWIST1/FN1/ADGRL3/COL5A1/SPOCK1/MAP1B/LAMC2/PITX2/MMP12/ITGA5/TUBB2B/TIMP1/ROR2/FAP/TNFAIP6/XCL1/ALX1/SERPINE1/IRS2/GPNMB/CCL3/ARTN/DZIP1/SEMA3C/SCG2/DNAH5/LAMC1/EFNA1/TMSB15B/LAMB3/SULF1/IGFBP3/RARRES2/ITGA3/SIX1/PDGFA/PTGS2/STC1/MDK/THBS1/KIAA0319/SPOCK3/RELN/FERMT2/MMP9/FAT1/ENAH/BMPER/PHLDB2/THBS4/FLRT2/COL3A1/EMILIN1/CXCL1/IFITM1/AKAP12/TNFRSF18/BAMB…	Activated	European
GO:0010810	BP	GO:0010810	regulation of cell-substrate adhesion	regulation of cell-substrate adhesion	32	0.402374	2.28864	0.000642382	0.0198966	0.0178024	647	0.66	tags=66%, list=30%, signal=46%	GREM1/FBLN2/FN1/SPOCK1/COL16A1/MMP12/ITGA5/SERPINE1/ITGA3/MDK/THBS1/FERMT2/PHLDB2/EMILIN1/TESK1/HAS2/COL1A1/CX3CL1/CORO2B/PLAU/PDPN	Activated	European
GO:0033273	BP	GO:0033273	response to vitamin	response to vitamin	13	0.531724	2.04645	0.00206519	0.0436262	0.0390344	293	0.62	tags=62%, list=14%, signal=53%	SPP1/MAP1B/STC2/CYP26A1/POSTN/BCHE/PTGS2/STC1	Activated	European
GO:0007044	BP	GO:0007044	cell-substrate junction assembly	cell-substrate junction assembly	17	0.474971	2.0881	0.0021689	0.0448318	0.040113	787	0.76	tags=76%, list=37%, signal=49%	GREM1/FN1/COL16A1/ITGA5/LAMC1/THBS1/FERMT2/PHLDB2/COL17A1/PTPRK/CORO2B/THY1/THSD1	Activated	European
GO:0030574	BP	GO:0030574	collagen catabolic process	collagen catabolic process	8	0.84748	2.77708	1.55e-06	0.000216805	0.000184406	123	1	tags=100%, list=16%, signal=85%	MMP1/MMP11/MMP3/MMP13/MMP10/MMP9/MMP12/FAP	Activated	Taiwanese
GO:0032963	BP	GO:0032963	collagen metabolic process	collagen metabolic process	16	0.598878	2.75184	2.85e-05	0.00171079	0.00145514	123	0.69	tags=69%, list=16%, signal=59%	MMP1/MMP11/MMP3/MMP13/MMP10/COL1A1/MMP9/COL5A1/SERPINH1/MMP12/FAP	Activated	Taiwanese
GO:0009913	BP	GO:0009913	epidermal cell differentiation	epidermal cell differentiation	23	-0.548832	-2.4323	5.22e-05	0.00257918	0.00219376	252	0.78	tags=78%, list=33%, signal=54%	CNFN/SPRR3/KRT80/FLG/EVPL/GRHL1/ACER1/IVL/TGM1/KRT7/SULT2B1/ALOX15B/PPL/CSTA/SPINK5/SCEL/KRT4/KRT78	Deactivated	Taiwanese
GO:0001649	BP	GO:0001649	osteoblast differentiation	osteoblast differentiation	13	0.563806	2.34319	0.000411787	0.0113072	0.00961748	115	0.62	tags=62%, list=15%, signal=53%	CTHRC1/SPP1/COL1A1/PTHLH/VCAN/SHOX2/FBN2/TNFAIP6	Activated	Taiwanese
GO:0001503	BP	GO:0001503	ossification	ossification	24	0.424326	2.29097	0.00126708	0.0271023	0.0230523	133	0.54	tags=54%, list=17%, signal=46%	MMP13/CTHRC1/SPP1/COL1A1/PTHLH/MMP9/SNX10/VCAN/SHOX2/FBN2/COL5A2/TNFAIP6/ISG15	Activated	Taiwanese
GO:0035987	BP	GO:0035987	endodermal cell differentiation	endodermal cell differentiation	7	0.672987	2.0583	0.00271122	0.0460788	0.0391929	172	0.86	tags=86%, list=23%, signal=67%	INHBA/MMP9/COL5A1/COL5A2/LAMA3/LAMB3	Activated	Taiwanese
GO:0070141	BP	GO:0070141	response to UV-A	response to UV	5	0.841476	2.00315	0.00298754	0.0492065	0.0418533	40	0.75	tags=75%, list=5%, signal=71%	MMP1/MMP3/MMP9	Activated	Taiwanese
GO:0030312	CC	GO:0030312	external encapsulating structure	external encapsulating structure	51	0.36309	2.65321	2.78e-06	0.000283474	0.000241113	130	0.45	tags=45%, list=17%, signal=40%	MMP1/MMP11/MMP3/MMP13/CTHRC1/MMP10/COL10A1/LOXL2/LAMC2/COL1A1/SERPINE1/MMP9/TGFBI/VCAN/COL5A1/SERPINH1/FBN2/APOE/COL5A2/MMP12/LAMA3/COL28A1/COL3A1	Activated	Taiwanese
GO:0031012	CC	GO:0031012	extracellular matrix	extracellular matrix	51	0.36309	2.65321	2.78e-06	0.000283474	0.000241113	130	0.45	tags=45%, list=17%, signal=40%	MMP1/MMP11/MMP3/MMP13/CTHRC1/MMP10/COL10A1/LOXL2/LAMC2/COL1A1/SERPINE1/MMP9/TGFBI/VCAN/COL5A1/SERPINH1/FBN2/APOE/COL5A2/MMP12/LAMA3/COL28A1/COL3A1	Activated	Taiwanese
GO:0005788	CC	GO:0005788	endoplasmic reticulum lumen	endoplasmic reticulum lumen	31	0.488892	2.92811	3.35e-06	0.000330819	0.000281382	286	0.84	tags=84%, list=38%, signal=55%	SPP1/COL10A1/IGFBP3/COL1A1/VCAN/COL5A1/PCSK9/SERPINH1/APOE/TMEM132A/COL5A2/PROC/PRSS23/COL28A1/COL3A1/PLAUR/COL27A1/PDGFA/COL4A5/PLOD3/ARSI/COL7A1/RCN3/P4HA2/FKBP10/CTSC	Activated	Taiwanese
GO:0001533	CC	GO:0001533	cornified envelope	cornified envelope	10	-0.679521	-2.22584	0.0005873	0.0154166	0.0131128	252	1	tags=100%, list=33%, signal=68%	SPRR3/FLG/EVPL/RPTN/IVL/TGM1/PPL/CSTA/SCEL	Deactivated	Taiwanese
GO:0005201	MF	GO:0005201	extracellular matrix structural constituent	extracellular matrix structural constituent	25	0.447908	2.45966	0.000180446	0.00650816	0.0055356	225	0.72	tags=72%, list=30%, signal=52%	CTHRC1/COL10A1/LAMC2/COL1A1/TGFBI/VCAN/COL5A1/FBN2/COL5A2/LAMA3/COL28A1/COL3A1/LAMB3/COL27A1/COL4A5/AGRN/LUM/BGN	Activated	Taiwanese
GO:0008270	MF	GO:0008270	zinc ion binding	zinc ion binding	25	0.396247	2.17596	0.001275	0.0271023	0.0230523	40	0.28	tags=28%, list=5%, signal=27%	MMP1/MMP11/MMP3/MMP13/CA9/MMP10/MMP9	Activated	Taiwanese
GO:0042826	MF	GO:0042826	histone deacetylase binding	histone deacetylase binding	8	0.62379	2.04408	0.00249331	0.0436971	0.0371672	94	0.62	tags=62%, list=12%, signal=55%	MAGEA6/MAGEA4/TOP2A/MAGEA2B/CDC20	Activated	Taiwanese

## Sheet: S.Table 6
Supplementary Table 6: List of overrepresented KEGG pathways in ESCC
ID	Description	Pathway	enrichmentScore	NES	pvalue	p.adjust	qvalue	rank	leading_edge	core_enrichment	GeneRatio	genes	population	State
hsa05146	hsa05146	Amoebiasis	15	0.56595	2.35885	0.000471622	0.0440967	0.0399638	139	tags=67%, list=20%, signal=55%	0.67	2919/1282/3576/2335/1278/3569/1284/1281/3918/5332	AfricanAmerican	Activated
hsa04512	hsa04512	ECM-receptor interaction	10	0.629176	2.17552	0.000463794	0.0440967	0.0399638	118	tags=70%, list=17%, signal=59%	0.7	6696/1282/2335/1278/1284/1293/3918	AfricanAmerican	Activated
hsa05165	hsa05165	Human papillomavirus infection	19	0.490585	2.26929	0.000717372	0.0447162	0.0405252	199	tags=68%, list=28%, signal=51%	0.68	6696/23462/1282/2335/1278/9636/1284/1293/3918/9586/5743/2535/3371	AfricanAmerican	Activated
hsa05200	hsa05200	Pathways in cancer	18	0.567753	2.54153	4.6e-05	0.00318298	0.00198936	159	tags=89%, list=38%, signal=58%	0.89	4312/3918/4313/5743/4233/3559/4318/3655/10000/8900/23462/3914/2335/2768/3915/3575	Brazilian	Activated
hsa05165	hsa05165	Human papillomavirus infection	18	0.565161	2.52993	5.1e-05	0.00318298	0.00198936	141	tags=83%, list=33%, signal=58%	0.83	3918/6696/5743/3678/7057/1277/1278/3655/10000/3371/8900/23462/3914/2335/3915	Brazilian	Activated
hsa04060	hsa04060	Cytokine-cytokine receptor interaction	16	0.583631	2.45591	7.46e-05	0.00318298	0.00198936	159	tags=94%, list=38%, signal=61%	0.94	6362/2919/3627/10563/3553/3624/6373/1230/3559/4283/51330/9180/6347/6364/3575	Brazilian	Activated
hsa04657	hsa04657	IL-17 signaling pathway	11	0.646489	2.35523	0.000203467	0.00520876	0.00325548	157	tags=100%, list=37%, signal=65%	1	4312/4314/2919/3627/5743/3553/338324/4318/6347/6364/4322	Brazilian	Activated
hsa05140	hsa05140	Leishmaniasis	6	0.792806	2.24245	0.000193236	0.00520876	0.00325548	45	tags=83%, list=11%, signal=76%	0.83	2212/5743/718/2214/3553	Brazilian	Activated
hsa04062	hsa04062	Chemokine signaling pathway	10	0.671498	2.35509	0.000283161	0.00604076	0.00377547	146	tags=100%, list=34%, signal=67%	1	6362/2919/3627/10563/6373/1230/4283/10000/6347/6364	Brazilian	Activated
hsa04510	hsa04510	Focal adhesion	16	0.547452	2.30367	0.000413587	0.00756273	0.00472671	141	tags=81%, list=33%, signal=56%	0.81	3918/6696/3678/7057/4233/1277/1278/3655/10000/3371/3914/2335/3915	Brazilian	Activated
hsa05205	hsa05205	Proteoglycans in cancer	16	0.535982	2.25541	0.000622401	0.00983125	0.00614453	186	tags=94%, list=44%, signal=55%	0.94	4060/4313/3678/7057/4233/5329/1277/1278/5328/4318/10000/2335/2719/3236/6383	Brazilian	Activated
hsa04151	hsa04151	PI3K-Akt signaling pathway	21	0.469329	2.21139	0.00069126	0.00983125	0.00614453	159	tags=81%, list=38%, signal=53%	0.81	3918/6696/3678/7057/4233/3559/1277/1278/3655/10000/9180/3371/3914/2335/3915/285/3575	Brazilian	Activated
hsa04512	hsa04512	ECM-receptor interaction	13	0.571816	2.20953	0.000897995	0.0114943	0.00718396	141	tags=85%, list=33%, signal=58%	0.85	3918/6696/3678/7057/1277/1278/3655/3371/3914/2335/3915	Brazilian	Activated
hsa04620	hsa04620	Toll-like receptor signaling pathway	9	0.660216	2.22389	0.00118493	0.0130501	0.00815629	115	tags=89%, list=27%, signal=66%	0.89	6696/3627/3553/1513/6373/4283/23643/10000	Brazilian	Activated
hsa04061	hsa04061	Viral protein interaction with cytokine and cytokine receptor	11	0.582128	2.12076	0.00127142	0.0130501	0.00815629	146	tags=91%, list=34%, signal=61%	0.91	6362/2919/3627/10563/6373/1230/3559/4283/6347/6364	Brazilian	Activated
hsa04926	hsa04926	Relaxin signaling pathway	9	0.643373	2.16716	0.00186006	0.0170062	0.0106289	157	tags=100%, list=37%, signal=64%	1	4312/4313/1277/1278/59/4318/10000/1281/4322	Brazilian	Activated
hsa05206	hsa05206	MicroRNAs in cancer	9	0.630069	2.12234	0.00269446	0.0229927	0.0143704	125	tags=89%, list=29%, signal=64%	0.89	5743/3678/7057/4233/1591/5328/4318/3371	Brazilian	Activated
hsa05163	hsa05163	Human cytomegalovirus infection	6	0.679426	1.92175	0.00385934	0.0300424	0.0187765	140	tags=100%, list=33%, signal=68%	1	5743/3553/1230/10000/6347/2768	Brazilian	Activated
hsa04668	hsa04668	TNF signaling pathway	11	0.536678	1.95518	0.00520589	0.0333177	0.0208236	146	tags=82%, list=34%, signal=55%	0.82	4314/2919/3627/5743/3553/4318/10000/6347/6364	Brazilian	Activated
hsa04371	hsa04371	Apelin signaling pathway	5	0.73747	1.92302	0.00548006	0.0334023	0.0208764	115	tags=100%, list=27%, signal=74%	1	6696/5054/5327/59/10000	Brazilian	Activated
hsa04350	hsa04350	TGF-beta signaling pathway	6	0.650718	1.84055	0.00775679	0.0431682	0.0269801	152	tags=100%, list=36%, signal=65%	1	26585/3624/7057/25805/10468/4052	Brazilian	Activated
hsa05167	hsa05167	Kaposi sarcoma-associated herpesvirus infection	6	0.643541	1.82025	0.00861072	0.0440869	0.0275543	155	tags=100%, list=37%, signal=64%	1	2919/5743/718/1230/10000/285	Brazilian	Activated
hsa00590	hsa00590	Arachidonic acid metabolism	7	-0.606378	-1.87162	0.0106879	0.0471742	0.0294839	106	tags=86%, list=25%, signal=65%	0.86	1573/1571/239/247/3248/5320	Brazilian	Deactivated
hsa05146	hsa05146	Amoebiasis	12	0.48533	1.83982	0.0104869	0.0471742	0.0294839	141	tags=75%, list=33%, signal=52%	0.75	3918/2919/3553/1277/1278/1281/3914/2335/3915	Brazilian	Activated
hsa04512	hsa04512	ECM-receptor interaction	28	0.635351	3.31375	1.14e-09	3.13e-07	2.92e-07	366	tags=71%, list=17%, signal=60%	0.71	6696/1282/341640/1284/2335/1278/3918/9900/3678/1288/3915/3914/3371/1293/3675/1299/7057/5649/7058/7060	European	Activated
hsa04510	hsa04510	Focal adhesion	35	0.508984	2.89075	3.86e-07	5.31e-05	4.94e-05	625	tags=71%, list=29%, signal=51%	0.71	6696/1282/1284/2335/1278/3918/3678/1288/3915/3914/3371/1293/3675/5154/1299/7057/5649/7058/7060/857/1292/3911/1277/3912/83660	European	Activated
hsa01100	hsa01100	Metabolic pathways	180	-0.305185	-2.1959	6.95e-06	0.000637327	0.000592806	799	tags=59%, list=37%, signal=41%	0.59	223/37/760/5333/112724/26/10135/18/218/80271/204219/166929/34/57016/9114/6821/5372/8706/56913/5288/8659/2589/254531/205/3156/8801/645/8310/54578/1159/2752/112/22978/247/3613/8309/2524/30/8991/79071/10020/10331/5742/54576/26275/9663/11019/11227/1606/5145/23556/6820/51816/4597/27034/54659/239/10558/7378/2762/51547/79695/54600/377677/1559/222/479/23175/6785/79094/126/125981/84649/3628/3162/84803/100…	European	Deactivated
hsa05165	hsa05165	Human papillomavirus infection	51	0.39344	2.61087	1.28e-05	0.000878402	0.00081704	366	tags=47%, list=17%, signal=40%	0.47	6696/1282/1284/2335/1278/3918/23462/57801/8900/3678/1288/3915/3914/9636/3371/1293/3675/5743/1299/7057/5649/7058/2535/7060	European	Activated
hsa04151	hsa04151	PI3K-Akt signaling pathway	50	0.394948	2.61818	2.02e-05	0.00111107	0.00103345	582	tags=60%, list=27%, signal=45%	0.6	2792/6696/1282/1284/2335/1278/3918/3678/1288/3915/1942/3914/3371/1293/3675/5154/1299/7057/5649/7058/7060/7097/1292/9586/2248/3911/1277/4804/2149/9863	European	Activated
hsa04926	hsa04926	Relaxin signaling pathway	20	0.558854	2.50539	2.74e-05	0.00125358	0.00116601	373	tags=55%, list=17%, signal=46%	0.55	4312/4322/2792/1282/1284/1278/5332/1288/2353/4318/1281	European	Activated
hsa04310	hsa04310	Wnt signaling pathway	22	0.491527	2.28773	0.000180127	0.00619186	0.00575932	928	tags=91%, list=43%, signal=52%	0.91	4316/5332/4920/50964/84870/8549/2535/25805/2239/6424/8326/7472/80319/164284/85409/8061/8840/7481/7976/5176	European	Activated
hsa00830	hsa00830	Retinol metabolism	19	-0.586306	-2.36703	0.000223628	0.00683308	0.00635575	404	tags=74%, list=19%, signal=60%	0.74	54576/54659/54600/1559/126/100861540/220/195814/54575/1577/131/1562/145226/10170	European	Deactivated
hsa05200	hsa05200	Pathways in cancer	62	0.297856	2.11562	0.00132132	0.0330329	0.0307254	581	tags=47%, list=27%, signal=35%	0.47	4312/2792/1282/1284/2335/3918/23462/8900/5332/1288/3915/3914/3675/5154/637/5743/2353/4318/2535/374654/2735/8326/3576/9915/2737/2248/3911/7472/2149	European	Activated
hsa04657	hsa04657	IL-17 signaling pathway	7	0.771267	2.34101	0.00021794	0.0379216	0.0357881	42	tags=71%, list=6%, signal=68%	0.71	4312/4314/4322/4318/8772	Taiwanese	Activated

## Sheet: S.Table 7
Supplementary Table 7: List of overrepresented REACTOME pathways in ESCC
ID	Description	Pathway	enrichmentScore	NES	pvalue	p.adjust	qvalue	rank	leading_edge	GeneRatio	core_enrichment	GeneSet	population	State
R-HSA-1474244	R-HSA-1474244	Extracellular matrix organization	39	0.474216	2.83455	2.9e-06	0.000217779	0.000161997	274	0.82	tags=82%, list=39%, signal=53%	4312/4314/6696/4321/1282/871/2335/4016/1278/650/1284/4319/9510/1293/1462/1290/1281/3918/7837/5654/4811/4060/5054/2200/2199/3371/6383/1292/26577/7076/7412/1514	AfricanAmerican	Activated
R-HSA-1442490	R-HSA-1442490	Collagen degradation	15	0.638902	2.59476	3.27e-05	0.000533567	0.000396899	113	0.67	tags=67%, list=16%, signal=57%	4312/4314/4321/1282/1278/1284/4319/1293/1290/1281	AfricanAmerican	Activated
R-HSA-1474228	R-HSA-1474228	Degradation of the extracellular matrix	25	0.504819	2.57997	3.56e-05	0.000533567	0.000396899	160	0.64	tags=64%, list=23%, signal=51%	4312/4314/6696/4321/1282/2335/1278/1284/4319/9510/1293/1290/1281/3918/5654/4811	AfricanAmerican	Activated
R-HSA-3000178	R-HSA-3000178	ECM proteoglycans	13	0.623615	2.39798	0.000110003	0.0011786	0.000876712	236	0.92	tags=92%, list=33%, signal=63%	1282/2335/1278/1284/1293/1462/1290/1281/4060/5054/3371/1292	AfricanAmerican	Activated
R-HSA-216083	R-HSA-216083	Integrin cell surface interactions	14	0.591631	2.34111	0.000304452	0.00285423	0.00212315	297	1	tags=100%, list=42%, signal=59%	6696/1282/2335/1278/1284/1293/1290/1281/4060/2200/3371/1292/7412/1277	AfricanAmerican	Activated
R-HSA-3000171	R-HSA-3000171	Non-integrin membrane-ECM interactions	10	0.630016	2.16272	0.000948282	0.00790235	0.00587824	219	0.9	tags=90%, list=31%, signal=63%	1282/2335/1278/1284/1290/1281/3918/3371/6383	AfricanAmerican	Activated
R-HSA-1650814	R-HSA-1650814	Collagen biosynthesis and modifying enzymes	11	0.583858	2.09199	0.00203207	0.0152406	0.0113368	113	0.64	tags=64%, list=16%, signal=54%	1282/871/1278/1284/1293/1290/1281	AfricanAmerican	Activated
R-HSA-380108	R-HSA-380108	Chemokine receptors bind chemokines	11	0.57763	2.06968	0.00238718	0.0162763	0.0121072	189	0.82	tags=82%, list=27%, signal=61%	2919/10563/3576/6351/6372/6348/6846/7852/57007	AfricanAmerican	Activated
R-HSA-6785807	R-HSA-6785807	Interleukin-4 and Interleukin-13 signaling	17	0.476243	2.06276	0.00353245	0.0220778	0.0164228	65	0.41	tags=41%, list=9%, signal=38%	4312/4314/3576/3598/2335/1278/3569	AfricanAmerican	Activated
R-HSA-1280215	R-HSA-1280215	Cytokine Signaling in Immune system	41	0.31663	1.91563	0.00598966	0.0320875	0.0238686	172	0.46	tags=46%, list=24%, signal=37%	4312/2919/4314/51330/3576/3598/3430/2335/1278/9636/3569/56300/6351/1848/2537/7291/6348/6624/5743	AfricanAmerican	Activated
R-HSA-6809371	R-HSA-6809371	Formation of the cornified envelope	15	-0.471168	-1.86873	0.00565908	0.0320875	0.0238686	159	0.67	tags=67%, list=22%, signal=53%	51350/5493/3882/26085/43849/7051/3866/11005/2312/196374	AfricanAmerican	Deactivated
R-HSA-381426	R-HSA-381426	Regulation of IGF transport and uptake by IGF Binding Proteins	18	0.4301	1.90274	0.00885334	0.0442667	0.0329282	219	0.67	tags=67%, list=31%, signal=47%	4312/6696/3956/2335/3569/3486/1462/8614/2200/3371/718/6383	AfricanAmerican	Activated
R-HSA-1474244	R-HSA-1474244	Extracellular matrix organization	38	0.518715	3.09136	8.48e-08	5.17e-06	1.88e-06	157	0.79	tags=79%, list=37%, signal=55%	4312/4321/4060/3918/6696/4314/1303/4313/5054/4319/3678/7057/6678/5175/1513/1462/54829/7076/1277/1278/871/4318/3655/3371/1281/3914/2335/3915/4052/4322	Brazilian	Activated
R-HSA-1280215	R-HSA-1280215	Cytokine Signaling in Immune system	38	0.440234	2.62364	1.68e-05	0.000341303	0.000123682	188	0.82	tags=82%, list=44%, signal=50%	4312/4314/2537/2919/3627/4313/3437/5743/91543/3434/684/3553/7076/8519/1230/3559/1278/4318/51330/10000/9180/5698/6347/2335/10437/6364/3575/2633/3430/1848/115362	Brazilian	Activated
R-HSA-1474228	R-HSA-1474228	Degradation of the extracellular matrix	22	0.529464	2.62923	6.75e-05	0.000694012	0.000251497	141	0.77	tags=77%, list=33%, signal=54%	4312/4321/3918/6696/4314/1303/4313/4319/1513/7076/1277/1278/4318/1281/3914/2335/3915	Brazilian	Activated
R-HSA-1442490	R-HSA-1442490	Collagen degradation	13	0.636647	2.55084	5.59e-05	0.000694012	0.000251497	98	0.77	tags=77%, list=23%, signal=61%	4312/4321/4314/1303/4313/4319/1513/1277/1278/4318	Brazilian	Activated
R-HSA-8957275	R-HSA-8957275	Post-translational protein phosphorylation	18	0.542024	2.50514	0.000111912	0.000975231	0.000353406	186	0.94	tags=94%, list=44%, signal=55%	6696/718/3490/1462/3486/7076/5265/3956/8542/3371/2335/3915/4052/51280/2719/5954/6383	Brazilian	Activated
R-HSA-381426	R-HSA-381426	Regulation of IGF transport and uptake by IGF Binding Proteins	21	0.50958	2.49393	0.000145473	0.00110923	0.000401964	186	0.9	tags=90%, list=44%, signal=53%	4312/6696/4313/718/3490/1462/3486/7076/5265/3956/8542/3371/2335/3915/4052/51280/2719/5954/6383	Brazilian	Activated
R-HSA-3000178	R-HSA-3000178	ECM proteoglycans	12	0.623874	2.38936	0.000268597	0.00182049	0.000659713	141	0.92	tags=92%, list=33%, signal=63%	4060/5054/6678/1462/54829/1277/1278/3371/1281/2335/3915	Brazilian	Activated
R-HSA-372790	R-HSA-372790	Signaling by GPCR	24	0.481813	2.45724	0.000314088	0.00191594	0.000694299	200	0.92	tags=92%, list=47%, signal=51%	4314/2919/3627/10563/718/3678/6373/1230/1894/4283/10000/719/6347/2335/2768/6364/2359/2149/1889/8490/5744/5997	Brazilian	Activated
R-HSA-216083	R-HSA-216083	Integrin cell surface interactions	13	0.579982	2.3238	0.000517988	0.00243056	0.000880789	139	0.85	tags=85%, list=33%, signal=59%	4060/6696/3678/7057/5175/1277/1278/3655/3371/1281/2335	Brazilian	Activated
R-HSA-3000171	R-HSA-3000171	Non-integrin membrane-ECM interactions	11	0.609397	2.25564	0.000516635	0.00243056	0.000880789	141	0.91	tags=91%, list=33%, signal=62%	3918/7057/1277/1278/3655/3371/1281/3914/2335/3915	Brazilian	Activated
R-HSA-388396	R-HSA-388396	GPCR downstream signalling	22	0.473518	2.35141	0.000660215	0.00287665	0.00104244	200	0.91	tags=91%, list=47%, signal=51%	4314/2919/3627/10563/718/3678/6373/1230/1894/4283/10000/719/2335/2768/6364/2359/2149/8490/5744/5997	Brazilian	Activated
R-HSA-449147	R-HSA-449147	Signaling by Interleukins	24	0.446601	2.27766	0.00130153	0.00511744	0.00185447	159	0.75	tags=75%, list=38%, signal=50%	4312/4314/2919/3627/4313/5743/3553/7076/1230/3559/1278/4318/9180/5698/6347/2335/6364/3575	Brazilian	Activated
R-HSA-418594	R-HSA-418594	G alpha (i) signalling events	11	0.573954	2.12445	0.00171372	0.00614925	0.00222837	158	0.91	tags=91%, list=37%, signal=59%	2919/3627/10563/718/6373/1230/4283/719/6364/2359	Brazilian	Activated
R-HSA-6785807	R-HSA-6785807	Interleukin-4 and Interleukin-13 signaling	12	0.557691	2.13589	0.00201172	0.0068175	0.00247054	139	0.83	tags=83%, list=33%, signal=58%	4312/4314/4313/5743/3553/7076/1278/4318/6347/2335	Brazilian	Activated
R-HSA-6805567	R-HSA-6805567	Keratinization	13	-0.527521	-2.09031	0.00346029	0.0100513	0.00364241	173	0.92	tags=92%, list=41%, signal=56%	3713/3881/7051/2125/3848/5493/26085/43849/3851/1828/11005/196374	Brazilian	Deactivated
R-HSA-6809371	R-HSA-6809371	Formation of the cornified envelope	13	-0.527521	-2.09031	0.00346029	0.0100513	0.00364241	173	0.92	tags=92%, list=41%, signal=56%	3713/3881/7051/2125/3848/5493/26085/43849/3851/1828/11005/196374	Brazilian	Deactivated
R-HSA-500792	R-HSA-500792	GPCR ligand binding	15	0.497541	2.13139	0.00385088	0.0103392	0.00374673	199	0.93	tags=93%, list=47%, signal=51%	2919/3627/10563/718/6373/1230/4283/719/6347/6364/2359/2149/1889/5744	Brazilian	Activated
R-HSA-373076	R-HSA-373076	Class A/1 (Rhodopsin-like receptors)	14	0.498281	2.0664	0.00423737	0.0103392	0.00374673	197	0.93	tags=93%, list=46%, signal=51%	2919/3627/10563/718/6373/1230/4283/719/6347/6364/2359/2149/1889	Brazilian	Activated
R-HSA-375276	R-HSA-375276	Peptide ligand-binding receptors	14	0.498281	2.0664	0.00423737	0.0103392	0.00374673	197	0.93	tags=93%, list=46%, signal=51%	2919/3627/10563/718/6373/1230/4283/719/6347/6364/2359/2149/1889	Brazilian	Activated
R-HSA-76002	R-HSA-76002	Platelet activation, signaling and aggregation	21	0.411807	2.01542	0.00463775	0.0108038	0.00391511	150	0.71	tags=71%, list=35%, signal=49%	5054/2207/12/7057/6678/5175/7076/710/1277/1278/5265/3671/2335/2768/5552	Brazilian	Activated
R-HSA-114608	R-HSA-114608	Platelet degranulation	14	0.471637	1.9559	0.00905307	0.0184079	0.00667068	150	0.79	tags=79%, list=35%, signal=53%	5054/12/7057/6678/5175/7076/710/5265/3671/2335/5552	Brazilian	Activated
R-HSA-76005	R-HSA-76005	Response to elevated platelet cytosolic Ca2+	14	0.471637	1.9559	0.00905307	0.0184079	0.00667068	150	0.79	tags=79%, list=35%, signal=53%	5054/12/7057/6678/5175/7076/710/5265/3671/2335/5552	Brazilian	Activated
R-HSA-392499	R-HSA-392499	Metabolism of proteins	52	0.269793	1.80376	0.0105856	0.0208297	0.00754829	141	0.52	tags=52%, list=33%, signal=40%	4312/6696/7941/7045/4313/718/3490/3624/7057/1462/3486/5329/7076/5265/3956/7345/8542/56648/51514/7070/6480/3371/8900/5698/116832/2335/3915	Brazilian	Activated
R-HSA-73857	R-HSA-73857	RNA Polymerase II Transcription	26	0.337262	1.78154	0.0168741	0.0302741	0.0109708	132	0.58	tags=58%, list=31%, signal=42%	6696/5054/3678/7057/1513/3486/4233/3559/1277/1278/10000/5984/8900/23462/5698	Brazilian	Activated
R-HSA-168249	R-HSA-168249	Innate Immune System	48	0.264783	1.71939	0.018428	0.0321173	0.0116387	134	0.52	tags=52%, list=32%, signal=40%	2212/2919/716/2207/718/12/684/2214/3553/338324/54210/7130/5175/1513/5329/710/9447/5328/5265/4318/23643/10095/719/5698/715	Brazilian	Activated
R-HSA-9006934	R-HSA-9006934	Signaling by Receptor Tyrosine Kinases	22	0.372522	1.84988	0.019029	0.0322437	0.0116845	141	0.64	tags=64%, list=33%, signal=45%	3918/6696/7057/6678/4233/1277/1278/5327/4318/10000/1281/3914/2335/3915	Brazilian	Activated
R-HSA-1474244	R-HSA-1474244	Extracellular matrix organization	17	0.696705	3.21293	2.27e-07	2.73e-06	9.57e-07	46	0.94	tags=94%, list=33%, signal=72%	4312/6696/1301/4322/871/4321/1278/1300/4319/1462/1290/4237/1281/54829/4314/1293	Chinese	Activated
R-HSA-1474228	R-HSA-1474228	Degradation of the extracellular matrix	12	0.745317	2.94566	2.73e-06	1.64e-05	5.74e-06	28	0.83	tags=83%, list=20%, signal=73%	4312/6696/1301/4322/4321/1278/1300/4319/1290/1281	Chinese	Activated
R-HSA-1442490	R-HSA-1442490	Collagen degradation	11	0.728682	2.7988	1.94e-05	7.75e-05	2.72e-05	46	1	tags=100%, list=33%, signal=73%	4312/1301/4322/4321/1278/1300/4319/1290/1281/4314/1293	Chinese	Activated
R-HSA-1474244	R-HSA-1474244	Extracellular matrix organization	93	0.455501	3.61724	1e-10	4.7e-09	3.71e-09	398	0.54	tags=54%, list=19%, signal=46%	4312/4322/4319/4316/255631/4314/6696/1282/2199/1284/1300/2335/7837/1289/1290/1278/3918/5118/1462/4016/1307/4237/4321/3678/7076/1301/5054/2200/1288/3915/4052/1303/3914/3371/1293/8985/3675/5154/5654/1299/22795/7057/50859/4318/1281/2201/871/11117/10536/26577	European	Activated
R-HSA-6809371	R-HSA-6809371	Formation of the cornified envelope	33	-0.721334	-3.4369	1e-10	4.7e-09	3.71e-09	440	0.85	tags=85%, list=21%, signal=68%	3849/1830/3883/3854/5652/126638/144501/2125/1824/5493/9333/1828/6699/26085/25818/3713/3860/6698/192666/43849/5266/3851/11005/6703/7051/2312/6707/196374	European	Deactivated
R-HSA-6805567	R-HSA-6805567	Keratinization	37	-0.689763	-3.43597	1e-10	4.7e-09	3.71e-09	440	0.78	tags=78%, list=21%, signal=63%	3849/1830/3883/3854/83897/5652/126638/144501/2125/1824/5493/9333/1828/6699/26085/25818/3713/3860/6698/192666/43849/5266/3851/11005/6703/7051/2312/6707/196374	European	Deactivated
R-HSA-1474228	R-HSA-1474228	Degradation of the extracellular matrix	50	0.518368	3.41615	3.21e-10	1.26e-08	9.93e-09	375	0.6	tags=60%, list=18%, signal=51%	4312/4322/4319/4316/4314/6696/1282/1284/1300/2335/1289/1290/1278/3918/1307/4321/7076/1301/2200/1288/3915/1303/3914/1293/5654/1299/50859/4318/1281/2201	European	Activated
R-HSA-1442490	R-HSA-1442490	Collagen degradation	29	0.634648	3.36996	4.45e-10	1.49e-08	1.18e-08	562	0.83	tags=83%, list=26%, signal=62%	4312/4322/4319/4316/4314/1282/1284/1300/1289/1290/1278/1307/4321/1301/1288/1303/1293/1299/4318/1281/80781/1308/1292/1277	European	Activated
R-HSA-3000171	R-HSA-3000171	Non-integrin membrane-ECM interactions	22	0.660317	3.18519	1.11e-08	3.25e-07	2.56e-07	620	0.91	tags=91%, list=29%, signal=65%	1282/1284/1300/2335/1289/1290/1278/3918/1301/1288/3915/3914/3371/5154/7057/1281/3911/1277/6383/3912	European	Activated
R-HSA-1650814	R-HSA-1650814	Collagen biosynthesis and modifying enzymes	32	0.57272	3.19002	1.54e-08	3.5e-07	2.76e-07	577	0.75	tags=75%, list=27%, signal=56%	255631/1282/1284/1300/1289/1290/1278/5118/1307/1301/1288/1303/1293/8985/1299/1281/871/10536/26577/80781/1308/1292/1277/340267	European	Activated
R-HSA-8948216	R-HSA-8948216	Collagen chain trimerization	22	0.656003	3.16438	1.54e-08	3.5e-07	2.76e-07	577	0.86	tags=86%, list=27%, signal=64%	255631/1282/1284/1300/1289/1290/1278/1307/1301/1288/1303/1293/1299/1281/80781/1308/1292/1277/340267	European	Activated
R-HSA-216083	R-HSA-216083	Integrin cell surface interactions	29	0.590416	3.13509	1.64e-08	3.5e-07	2.76e-07	609	0.79	tags=79%, list=28%, signal=57%	6696/1282/1284/1300/2335/1289/1290/1278/1307/3678/2200/1288/3371/1293/3675/1299/7057/1281/4060/80781/1292/1277/7087	European	Activated
R-HSA-186797	R-HSA-186797	Signaling by PDGF	16	0.665093	2.70662	1.05e-06	2.05e-05	1.61e-05	373	0.75	tags=75%, list=17%, signal=62%	6696/1282/1284/1289/1290/1293/5154/1299/7057/7058/7060/1281	European	Activated
R-HSA-8874081	R-HSA-8874081	MET activates PTK2 signaling	14	0.714689	2.8127	1.57e-06	2.84e-05	2.24e-05	620	1	tags=100%, list=29%, signal=71%	255631/2335/1289/1290/1278/3918/1301/3915/3914/3675/1281/3911/1277/3912	European	Activated
R-HSA-8875878	R-HSA-8875878	MET promotes cell motility	15	0.678321	2.73303	2.94e-06	4.94e-05	3.89e-05	620	0.93	tags=93%, list=29%, signal=67%	255631/2335/1289/1290/1278/3918/1301/3915/3914/3675/1281/3911/1277/3912	European	Activated
R-HSA-3000178	R-HSA-3000178	ECM proteoglycans	27	0.51449	2.65224	6.9e-06	0.000108028	8.52e-05	620	0.7	tags=70%, list=29%, signal=51%	1282/1284/2335/1289/1290/1278/1462/5054/1288/3915/3371/1293/1299/1281/4060/1292/3911/1277/3912	European	Activated
R-HSA-381426	R-HSA-381426	Regulation of IGF transport and uptake by IGF Binding Proteins	32	0.481937	2.68436	1.05e-05	0.000154036	0.000121435	270	0.47	tags=47%, list=13%, signal=42%	4312/3956/6696/2335/1462/8614/7076/2200/7857/5624/3915/4052/3371/3486/1114	European	Activated
R-HSA-8957275	R-HSA-8957275	Post-translational protein phosphorylation	30	0.471925	2.56936	2.12e-05	0.000292682	0.000230737	270	0.47	tags=47%, list=13%, signal=41%	3956/6696/2335/1462/8614/7076/2200/7857/5624/3915/4052/3371/3486/1114	European	Activated
R-HSA-6798695	R-HSA-6798695	Neutrophil degranulation	66	-0.400683	-2.3638	6.82e-05	0.000891016	0.000702436	561	0.5	tags=50%, list=26%, signal=38%	6279/26578/30/4069/57153/388698/10493/28988/51816/3958/3043/116844/6590/10043/4033/1992/55/978/1476/6283/1828/634/5645/51316/5646/6280/6317/6286/6947/3934/3579/4680/10321	European	Deactivated
R-HSA-1592389	R-HSA-1592389	Activation of Matrix Metalloproteinases	12	0.651941	2.43054	7.9e-05	0.000976648	0.000769944	326	0.67	tags=67%, list=15%, signal=57%	4312/4322/4319/4316/4314/7076/50859/4318	European	Activated
R-HSA-168249	R-HSA-168249	Innate Immune System	117	-0.315377	-2.11316	0.000119487	0.00140398	0.00110683	561	0.41	tags=41%, list=26%, signal=32%	6279/26578/79671/30/4214/4069/57153/388698/9846/10493/28988/10462/4585/51816/3958/7294/3043/10451/4582/116844/6590/10043/4033/3162/1992/55/978/1476/200958/6283/1828/50617/634/5645/84659/51316/245973/5646/6280/6317/6286/6947/3934/5266/143662/3579/4680/10321	European	Deactivated
R-HSA-419037	R-HSA-419037	NCAM1 interactions	11	0.653125	2.34917	0.000166718	0.00178085	0.00140394	517	0.82	tags=82%, list=24%, signal=62%	1282/1284/1289/1290/9048/1293/1299/1281/1292	European	Activated
R-HSA-6803157	R-HSA-6803157	Antimicrobial peptides	11	-0.687881	-2.26806	0.000181915	0.00185869	0.00146531	127	0.55	tags=55%, list=6%, signal=52%	5645/84659/5646/6280/3934/5266	European	Deactivated
R-HSA-1566948	R-HSA-1566948	Elastic fibre formation	14	0.583206	2.29524	0.000520729	0.0050988	0.00401966	379	0.64	tags=64%, list=18%, signal=53%	2199/2335/4016/4237/3678/2200/4052/2201/11117	European	Activated
R-HSA-3000157	R-HSA-3000157	Laminin interactions	14	0.570408	2.24487	0.000744119	0.00672569	0.00530222	620	0.79	tags=79%, list=29%, signal=56%	1282/1284/3918/1288/3915/3914/3675/22795/80781/3911/3912	European	Activated
R-HSA-6806834	R-HSA-6806834	Signaling by MET	19	0.507143	2.27149	0.000928282	0.00752229	0.00593022	262	0.53	tags=53%, list=12%, signal=47%	255631/2335/1289/1290/1278/3918/1301/3915/3914/3675	European	Activated
R-HSA-211945	R-HSA-211945	Phase I - Functionalization of compounds	29	-0.465136	-2.13192	0.000928142	0.00752229	0.00593022	505	0.59	tags=59%, list=24%, signal=45%	64757/5742/126410/66002/1066/1559/126/8824/100861540/1583/1573/1577/1571/131/1562/2327/1580	European	Deactivated
R-HSA-556833	R-HSA-556833	Metabolism of lipids	90	-0.317445	-1.97745	0.001002	0.00784902	0.0061878	764	0.61	tags=61%, list=36%, signal=41%	9885/204219/9023/166929/34/9420/22901/8706/5288/254531/79887/3156/8310/6770/247/165679/8309/30/57110/79071/57153/5742/9663/9632/84188/4597/239/10226/126410/10558/126969/22874/54600/29923/1559/416/23175/6785/125981/84649/84803/123099/29841/7108/1583/1573/11343/2053/1571/23171/124976/200879/3248/1580/79153	European	Deactivated
R-HSA-9006936	R-HSA-9006936	Signaling by TGFB family members	17	0.509175	2.14328	0.00129389	0.00950197	0.00749092	753	0.82	tags=82%, list=35%, signal=54%	3624/3625/56937/1278/5054/2200/10468/4052/25805/130399/60436/10272/658/650	European	Activated
R-HSA-211897	R-HSA-211897	Cytochrome P450 - arranged by substrate type	17	-0.504384	-1.95928	0.00332143	0.0236526	0.0186466	394	0.59	tags=59%, list=18%, signal=48%	126410/66002/1559/100861540/1583/1573/1577/1571/1562/1580	European	Deactivated
R-HSA-2129379	R-HSA-2129379	Molecules associated with elastic fibres	12	0.529462	1.97392	0.00451497	0.0295824	0.0233214	379	0.58	tags=58%, list=18%, signal=48%	2199/2335/4237/2200/4052/2201/11117	European	Activated
R-HSA-9006934	R-HSA-9006934	Signaling by Receptor Tyrosine Kinases	87	0.225968	1.75317	0.00453177	0.0295824	0.0233214	373	0.31	tags=31%, list=17%, signal=27%	255631/6696/1282/1284/2335/1289/1290/83888/1278/3918/1301/8660/3915/3914/1293/3675/5154/1299/2353/4192/1959/7057/4318/7058/7060/23768/1281	European	Activated
R-HSA-8878166	R-HSA-8878166	Transcriptional regulation by RUNX2	14	0.513177	2.01963	0.00515746	0.0306509	0.0241638	801	0.86	tags=86%, list=37%, signal=54%	4322/7291/23462/3678/2737/1277/5709/23314/1750/650/579/1749	European	Activated
R-HSA-69620	R-HSA-69620	Cell Cycle Checkpoints	13	0.519529	1.99235	0.00486564	0.0306509	0.0241638	1034	1	tags=100%, list=48%, signal=52%	8900/1780/29882/9656/5709/8363/8345/8344/6119/91687/83540/8362/9156	European	Activated
R-HSA-446652	R-HSA-446652	Interleukin-1 family signaling	17	-0.477713	-1.85568	0.00691197	0.0386741	0.0304889	302	0.41	tags=41%, list=14%, signal=36%	56300/7850/6283/3557/3606/26525/27179	European	Deactivated
R-HSA-373080	R-HSA-373080	Class B/2 (Secretin family receptors)	13	0.498379	1.91124	0.00826677	0.0441521	0.0348075	976	0.92	tags=92%, list=46%, signal=50%	2792/976/5744/5746/2535/8326/7472/90226/7481/7976/5741/30817	European	Activated
R-HSA-69278	R-HSA-69278	Cell Cycle, Mitotic	42	0.497937	3.40041	4.77e-09	1.48e-07	8.03e-08	268	0.83	tags=83%, list=35%, signal=57%	113130/10381/22974/994/7083/11004/4171/7153/991/10112/9133/5984/2305/2491/81620/6790/79172/995/1063/1058/10403/11065/5698/51659/220134/9088/990/57405/23397/3161/332/9918/3837/4605/891	Taiwanese	Activated
R-HSA-1442490	R-HSA-1442490	Collagen degradation	14	0.764008	3.17451	3.04e-08	7.06e-07	3.84e-07	130	0.86	tags=86%, list=17%, signal=72%	4312/4320/4314/4322/4319/1300/1277/4318/1289/1290/4321/1281	Taiwanese	Activated
R-HSA-69620	R-HSA-69620	Cell Cycle Checkpoints	19	0.664872	3.20599	1.04e-07	1.94e-06	1.05e-06	268	1	tags=100%, list=35%, signal=66%	11004/4171/991/9133/5984/2491/79172/995/1063/1058/10403/11065/5698/220134/9088/990/57405/332/891	Taiwanese	Activated
R-HSA-1474228	R-HSA-1474228	Degradation of the extracellular matrix	25	0.564418	3.0512	2.19e-07	2.91e-06	1.58e-06	130	0.64	tags=64%, list=17%, signal=55%	4312/4320/4314/4322/6696/4319/1300/3918/1277/4318/1289/2201/1290/4321/3909/1281	Taiwanese	Activated
R-HSA-1474244	R-HSA-1474244	Extracellular matrix organization	45	0.425934	2.99389	6.73e-07	7.82e-06	4.25e-06	225	0.69	tags=69%, list=30%, signal=52%	4312/4320/4314/4322/6696/4319/1300/4017/3918/1277/5054/4318/1462/1289/871/2201/1290/4321/3909/340267/1281/5351/3914/85301/5154/1287/8985/375790/4015/4060/633	Taiwanese	Activated
R-HSA-3000171	R-HSA-3000171	Non-integrin membrane-ECM interactions	11	0.739015	2.78275	3.93e-06	3.32e-05	1.8e-05	207	1	tags=100%, list=27%, signal=74%	1300/3918/1277/1289/1290/3909/1281/3914/5154/1287/375790	Taiwanese	Activated
R-HSA-6809371	R-HSA-6809371	Formation of the cornified envelope	19	-0.63323	-2.58351	5.47e-06	3.92e-05	2.13e-05	242	0.89	tags=89%, list=32%, signal=63%	6707/144501/2312/2125/3882/126638/192666/3713/7051/43849/3855/5493/1475/26085/11005/3851/196374	Taiwanese	Deactivated
R-HSA-2500257	R-HSA-2500257	Resolution of Sister Chromatid Cohesion	14	0.660428	2.74413	7.88e-06	4.88e-05	2.65e-05	268	1	tags=100%, list=35%, signal=66%	113130/10381/11004/991/9133/2491/79172/1063/1058/10403/220134/57405/332/891	Taiwanese	Activated
R-HSA-6805567	R-HSA-6805567	Keratinization	21	-0.600104	-2.56856	7.8e-06	4.88e-05	2.65e-05	242	0.86	tags=86%, list=32%, signal=60%	6707/144501/2312/2125/386674/3882/126638/192666/3713/7051/43849/3855/5493/1475/26085/11005/3851/196374	Taiwanese	Deactivated
R-HSA-2467813	R-HSA-2467813	Separation of Sister Chromatids	15	0.619751	2.66263	1.24e-05	7.2e-05	3.91e-05	251	0.93	tags=93%, list=33%, signal=64%	113130/10381/11004/991/2491/79172/1063/1058/10403/11065/5698/220134/57405/332	Taiwanese	Activated
R-HSA-1650814	R-HSA-1650814	Collagen biosynthesis and modifying enzymes	13	0.651535	2.66199	2.07e-05	0.000112274	6.1e-05	274	1	tags=100%, list=36%, signal=65%	1300/1277/1289/871/1290/340267/1281/5351/85301/1287/8985/1294/8974	Taiwanese	Activated
R-HSA-5663220	R-HSA-5663220	RHO GTPases Activate Formins	12	0.681333	2.65227	3.18e-05	0.000155799	8.46e-05	251	1	tags=100%, list=33%, signal=68%	10381/5217/11004/991/2491/79172/1063/1058/10403/220134/57405/332	Taiwanese	Activated
R-HSA-69618	R-HSA-69618	Mitotic Spindle Checkpoint	11	0.680426	2.56214	5.93e-05	0.00026275	0.00014275	251	1	tags=100%, list=33%, signal=68%	11004/991/2491/79172/1063/1058/10403/11065/220134/57405/332	Taiwanese	Activated
R-HSA-9648025	R-HSA-9648025	EML4 and NUDC in mitotic spindle formation	11	0.680426	2.56214	5.93e-05	0.00026275	0.00014275	251	1	tags=100%, list=33%, signal=68%	10381/11004/991/2491/79172/1063/1058/10403/220134/57405/332	Taiwanese	Activated
R-HSA-141424	R-HSA-141424	Amplification of signal from the kinetochores	10	0.679521	2.45724	9.72e-05	0.000392831	0.000213423	251	1	tags=100%, list=33%, signal=68%	11004/991/2491/79172/1063/1058/10403/220134/57405/332	Taiwanese	Activated
R-HSA-73857	R-HSA-73857	RNA Polymerase II Transcription	30	0.398539	2.31849	0.000248248	0.000868176	0.000471674	318	0.8	tags=80%, list=42%, signal=49%	4322/6696/3486/1277/5054/22974/348/5888/5984/114787/143686/6790/995/11065/5698/86/332/8463/4605/891/9314/1108/4005/79755	Taiwanese	Activated
R-HSA-195258	R-HSA-195258	RHO GTPase Effectors	17	0.496731	2.24626	0.000392949	0.00121814	0.000661809	251	0.82	tags=82%, list=33%, signal=56%	10381/5217/11004/991/2491/79172/995/1063/1058/10403/220134/57405/4628/332	Taiwanese	Activated
R-HSA-381426	R-HSA-381426	Regulation of IGF transport and uptake by IGF Binding Proteins	11	0.622864	2.34539	0.000494643	0.00148393	0.000806209	121	0.82	tags=82%, list=16%, signal=70%	4312/6696/3486/1462/255738/348/54972/5624/11098	Taiwanese	Activated
R-HSA-216083	R-HSA-216083	Integrin cell surface interactions	12	0.574249	2.23542	0.00115035	0.00334319	0.00181633	280	0.92	tags=92%, list=37%, signal=59%	6696/1300/1277/1289/1290/1281/1287/375790/4060/1294/3675	Taiwanese	Activated
R-HSA-9716542	R-HSA-9716542	Signaling by Rho GTPases, Miro GTPases and RHOBTB3	27	0.353138	1.97865	0.00290813	0.00772733	0.00419821	356	0.81	tags=81%, list=47%, signal=45%	55789/10381/5217/11004/991/2491/1894/79172/995/1063/1058/10403/220134/57405/4628/332/10409/7037/201176/5595/9748/55160	Taiwanese	Activated
R-HSA-3000178	R-HSA-3000178	ECM proteoglycans	13	0.48384	1.97683	0.00399515	0.0103208	0.00560723	225	0.85	tags=85%, list=30%, signal=61%	1277/5054/1462/1289/1290/3909/1281/1287/375790/4060/633	Taiwanese	Activated
R-HSA-3700989	R-HSA-3700989	Transcriptional Regulation by TP53	10	0.525915	1.90178	0.00829071	0.0208388	0.0113216	289	0.9	tags=90%, list=38%, signal=57%	3486/22974/5984/143686/6790/995/332/891/1108	Taiwanese	Activated
R-HSA-6806834	R-HSA-6806834	Signaling by MET	12	0.44613	1.73668	0.0185548	0.0431398	0.0234376	195	0.67	tags=67%, list=26%, signal=50%	3918/1277/1289/1290/3909/1281/3914/85301	Taiwanese	Activated

## Sheet: S.Table 8
Supplementary Table 8: List of overrepresented Wiki pathways in ESCC
ID	Description	Pathway	enrichmentScore	NES	pvalue	p.adjust	qvalue	rank	leading_edge	GeneRatio	core_enrichment	GeneSet	population	State
WP5087	WP5087	Malignant pleural mesothelioma	30	0.504752	2.81581	6.11e-06	0.0010875	0.000881064	293	0.87	tags=87%, list=41%, signal=53%	115908/2919/4314/50964/1282/2335/3569/1284/9510/6351/3918/5332/1001/4915/1009/2535/627/5328/2305/7004/29128/6374/4920/8324/5871/3553	AfricanAmerican	Activated
WP4754	WP4754	IL-18 signaling pathway	24	0.484919	2.42158	0.000178228	0.0158623	0.0128512	173	0.62	tags=62%, list=24%, signal=49%	4312/4314/6696/3576/2335/1278/3569/650/6351/4688/1281/7941/6348/5743/5585	AfricanAmerican	Activated
WP2911	WP2911	miRNA targets in ECM and membrane receptors	9	0.685889	2.26561	0.000391709	0.0232414	0.0188295	113	0.78	tags=78%, list=16%, signal=66%	1282/2335/1278/1284/1293/1290/1281	AfricanAmerican	Activated
WP5095	WP5095	Overview of proinflammatory and profibrotic mediators	20	0.476245	2.18676	0.000946629	0.0289901	0.023487	161	0.6	tags=60%, list=23%, signal=48%	4312/2919/10563/4314/6696/3576/3569/56300/6351/6372/6348/6846	AfricanAmerican	Activated
WP3287	WP3287	Overview of nanoparticle effects	6	0.763195	2.15432	0.00119875	0.0289901	0.023487	172	1	tags=100%, list=24%, signal=76%	1282/3576/2335/3569/1001/5743	AfricanAmerican	Activated
WP5283	WP5283	Chronic hyperglycemia impairment of neuron function	7	0.711429	2.13615	0.00115304	0.0289901	0.023487	209	1	tags=100%, list=30%, signal=71%	4312/4314/4321/4319/6335/718/627	AfricanAmerican	Activated
WP129	WP129	Matrix metalloproteinases	5	0.813425	2.11401	0.000951096	0.0289901	0.023487	69	0.8	tags=80%, list=10%, signal=73%	4312/4314/4321/4319	AfricanAmerican	Activated
WP5205	WP5205	Clock-controlled autophagy in bone metabolism	5	0.802409	2.08538	0.00130293	0.0289901	0.023487	66	0.8	tags=80%, list=9%, signal=73%	115908/50964/3569/650	AfricanAmerican	Activated
WP366	WP366	TGF-beta signaling pathway	6	0.740673	2.09075	0.00217805	0.0405132	0.0328226	60	0.67	tags=67%, list=8%, signal=62%	4312/4321/2335/1278	AfricanAmerican	Activated
WP4341	WP4341	Non-genomic actions of 1,25 dihydroxyvitamin D3	4	0.807966	1.90504	0.00227602	0.0405132	0.0328226	139	1	tags=100%, list=20%, signal=81%	3576/9636/3569/5332	AfricanAmerican	Activated
WP3888	WP3888	VEGFA-VEGFR2 signaling pathway	21	0.437895	2.06836	0.00254922	0.0412511	0.0334204	311	0.86	tags=86%, list=44%, signal=49%	1823/3576/2335/650/4319/9510/3486/4688/5654/6624/5743/57007/5328/7004/5803/3490/2523/2887	AfricanAmerican	Activated
WP5087	WP5087	Malignant pleural mesothelioma	27	0.559372	2.85111	1.11e-06	0.00015503	0.00010957	141	0.81	tags=81%, list=33%, signal=58%	3918/4314/2919/2167/3627/4313/3553/6678/9532/4233/5328/59/4318/3655/3620/1001/1009/10000/3914/6347/2335/3915	Brazilian	Activated
WP4754	WP4754	IL-18 signaling pathway	25	0.534445	2.65869	7.72e-06	0.000449403	0.000317623	157	0.84	tags=84%, list=37%, signal=56%	4312/6362/6696/4314/7941/4313/5743/3553/7076/7052/3559/1277/1278/59/4318/1281/6347/2335/6364/81618/4322	Brazilian	Activated
WP5283	WP5283	Chronic hyperglycemia impairment of neuron function	9	0.731922	2.41183	5.88e-05	0.00164558	0.00116304	33	0.67	tags=67%, list=8%, signal=63%	4312/4321/4314/4313/4319/718	Brazilian	Activated
WP5095	WP5095	Overview of proinflammatory and profibrotic mediators	14	0.615543	2.42742	8.93e-05	0.00208333	0.00147243	146	0.93	tags=93%, list=34%, signal=63%	4312/6362/6696/4314/2919/3627/10563/3553/6373/4318/4283/6347/6364	Brazilian	Activated
WP306	WP306	Focal adhesion	15	0.583938	2.38975	0.000208766	0.00366011	0.00258685	141	0.87	tags=87%, list=33%, signal=60%	3918/6696/3678/7057/4233/1277/1278/3655/10000/3371/3914/2335/3915	Brazilian	Activated
WP129	WP129	Matrix metalloproteinases	8	0.708454	2.21177	0.000364827	0.00567508	0.00401096	98	0.88	tags=88%, list=23%, signal=69%	4312/4321/4314/4313/4319/7076/4318	Brazilian	Activated
WP4172	WP4172	PI3K-Akt signaling pathway	21	0.469329	2.1897	0.000732949	0.0102613	0.00725234	159	0.81	tags=81%, list=38%, signal=53%	3918/6696/3678/7057/4233/3559/1277/1278/3655/10000/9180/3371/3914/2335/3915/285/3575	Brazilian	Activated
WP3932	WP3932	Focal adhesion: PI3K-Akt-mTOR-signaling pathway	22	0.465408	2.21559	0.00105785	0.0113923	0.00805167	159	0.82	tags=82%, list=38%, signal=54%	3918/6696/3678/7057/4233/3559/1277/1278/3655/10000/9180/3371/1281/3914/2335/3915/285/3575	Brazilian	Activated
WP453	WP453	Inflammatory response pathway	8	0.680288	2.12383	0.000985525	0.0113923	0.00805167	141	1	tags=100%, list=33%, signal=68%	3918/7057/3559/1277/1278/1281/2335/3915	Brazilian	Activated
WP3617	WP3617	Photodynamic therapy-induced NF-kB survival signaling	8	0.660968	2.06352	0.00158225	0.0138447	0.00978498	45	0.62	tags=62%, list=11%, signal=57%	4312/4314/4313/5743/3553	Brazilian	Activated
WP75	WP75	Toll-like receptor signaling pathway	8	0.648172	2.02357	0.00238056	0.0190808	0.0134857	115	0.88	tags=88%, list=27%, signal=65%	6696/3627/3553/6373/4283/23643/10000	Brazilian	Activated
WP5144	WP5144	NRP1-triggered signaling pathways in pancreatic cancer	8	0.647192	2.02051	0.00245325	0.0190808	0.0134857	115	0.88	tags=88%, list=27%, signal=65%	4313/5175/4233/1277/1278/4318/10000	Brazilian	Activated
WP366	WP366	TGF-beta signaling pathway	9	0.619477	2.0413	0.00313004	0.0230635	0.0163005	139	0.89	tags=89%, list=33%, signal=61%	4312/4321/7057/4233/1601/1278/3371/2335	Brazilian	Activated
WP3929	WP3929	Chemokine signaling pathway	7	0.666667	1.99965	0.00439705	0.0293137	0.0207179	146	1	tags=100%, list=34%, signal=67%	3627/10563/6373/1230/4283/10000/6364	Brazilian	Activated
WP5088	WP5088	Prostaglandin signaling	6	0.686603	1.9374	0.00499626	0.0317944	0.0224712	137	1	tags=100%, list=32%, signal=69%	2919/3627/3553/4318/4283/6347	Brazilian	Activated
WP4816	WP4816	TGF-beta receptor signaling in skeletal dysplasias	7	0.652278	1.95649	0.00611294	0.0356588	0.0252025	152	1	tags=100%, list=36%, signal=65%	6696/5054/3624/7057/25805/10468/4052	Brazilian	Activated
WP560	WP560	TGF-beta receptor signaling	7	0.652278	1.95649	0.00611294	0.0356588	0.0252025	152	1	tags=100%, list=36%, signal=65%	6696/5054/3624/7057/25805/10468/4052	Brazilian	Activated
WP2328	WP2328	Allograft rejection	7	0.644888	1.93432	0.00754427	0.0412157	0.0291299	107	0.86	tags=86%, list=25%, signal=65%	10563/718/3553/6373/3559/4283	Brazilian	Activated
WP5285	WP5285	Immune infiltration in pancreatic cancer	6	0.665072	1.87664	0.00765434	0.0412157	0.0291299	146	1	tags=100%, list=34%, signal=67%	2919/3553/3956/4318/6347/6364	Brazilian	Activated
WP4541	WP4541	Hippo-Merlin signaling dysregulation	7	0.635409	1.90589	0.00855014	0.0427507	0.0302148	110	0.86	tags=86%, list=26%, signal=65%	3627/3678/4233/3655/1001/1009	Brazilian	Activated
WP4658	WP4658	Small cell lung cancer	8	0.586432	1.83082	0.00946972	0.0457159	0.0323105	141	0.88	tags=88%, list=33%, signal=60%	3918/5743/3655/10000/3914/2335/3915	Brazilian	Activated
WP2828	WP2828	Bladder cancer	4	0.77619	1.85267	0.00991058	0.0462494	0.0326875	98	1	tags=100%, list=23%, signal=78%	4312/4313/7057/4318	Brazilian	Activated
WP474	WP474	Endochondral ossification	4	0.926471	2.25134	0.000135451	0.00162541	0.00106935	14	1	tags=100%, list=10%, signal=93%	6696/4322/871/1300	Chinese	Activated
WP4808	WP4808	Endochondral ossification with skeletal dysplasias	4	0.926471	2.25134	0.000135451	0.00162541	0.00106935	14	1	tags=100%, list=10%, signal=93%	6696/4322/871/1300	Chinese	Activated
WP3932	WP3932	Focal adhesion: PI3K-Akt-mTOR-signaling pathway	5	0.82963	2.18322	0.000370151	0.00296121	0.00194817	28	1	tags=100%, list=20%, signal=83%	6696/1301/1278/1290/1281	Chinese	Activated
WP129	WP129	Matrix metalloproteinases	5	0.788583	2.0752	0.00132064	0.00633907	0.00417044	15	0.8	tags=80%, list=11%, signal=74%	4312/4322/4321/4319	Chinese	Activated
WP5283	WP5283	Chronic hyperglycemia impairment of neuron function	5	0.788583	2.0752	0.00132064	0.00633907	0.00417044	15	0.8	tags=80%, list=11%, signal=74%	4312/4322/4321/4319	Chinese	Activated
WP366	WP366	TGF-beta signaling pathway	4	0.759004	1.84439	0.00813717	0.0325487	0.0214136	13	0.75	tags=75%, list=9%, signal=70%	4312/4321/1278	Chinese	Activated
WP5283	WP5283	Chronic hyperglycemia impairment of neuron function	10	0.812358	2.82472	6.4e-07	0.000174886	0.0001542	113	0.7	tags=70%, list=5%, signal=67%	4312/4322/4319/4316/4314/6335/4321	European	Activated
WP129	WP129	Matrix metalloproteinases	10	0.805929	2.80236	9.01e-07	0.000174886	0.0001542	134	0.7	tags=70%, list=6%, signal=66%	4312/4322/4319/4316/4314/4321/7076	European	Activated
WP3932	WP3932	Focal adhesion: PI3K-Akt-mTOR-signaling pathway	51	0.415148	2.74817	2.19e-06	0.000283617	0.000250069	581	0.61	tags=61%, list=27%, signal=45%	2792/6696/1282/1284/2335/1289/1290/1278/3918/3678/1301/8660/1288/3915/1942/3914/3371/3675/5154/7057/5649/7058/7060/1281/1292/9586/2248/3911/1277/4804/2149	European	Activated
WP2911	WP2911	miRNA targets in ECM and membrane receptors	13	0.723209	2.82131	3.75e-06	0.000363867	0.000320827	373	0.85	tags=85%, list=17%, signal=70%	1282/1284/2335/1289/1290/1278/3915/1293/7057/7058/1281	European	Activated
WP306	WP306	Focal adhesion	34	0.472244	2.71252	6.83e-06	0.000529884	0.000467207	625	0.71	tags=71%, list=29%, signal=51%	6696/1282/1284/2335/1290/1278/3918/3678/1288/3915/3914/3371/3675/5154/7057/5649/7058/7060/857/1292/3911/1277/3912/83660	European	Activated
WP4172	WP4172	PI3K-Akt signaling pathway	49	0.398689	2.59248	1.85e-05	0.00119383	0.00105262	581	0.59	tags=59%, list=27%, signal=44%	2792/6696/1282/1284/2335/1278/3918/3678/1288/3915/1942/3914/3371/1293/3675/5154/1299/7057/5649/7058/7060/7097/1292/9586/2248/3911/1277/4804/2149	European	Activated
WP4816	WP4816	TGF-beta receptor signaling in skeletal dysplasias	11	0.711206	2.60817	2.35e-05	0.00130019	0.0011464	409	0.82	tags=82%, list=19%, signal=67%	3624/6696/5054/2200/10468/4052/2353/7057/25805	European	Activated
WP5087	WP5087	Malignant pleural mesothelioma	63	0.344867	2.46406	5.49e-05	0.00266332	0.00234829	620	0.52	tags=52%, list=29%, signal=38%	115908/4314/7138/1282/1284/2335/3918/5332/4920/50964/1288/3915/1942/3914/3675/5154/4192/1009/5871/4318/1001/2535/2919/6424/8326/2248/3911/4804/7472/80319/7004/5328/3912	European	Activated
WP4658	WP4658	Small cell lung cancer	16	0.584563	2.4714	7.76e-05	0.00334368	0.00294818	281	0.62	tags=62%, list=13%, signal=55%	1282/1284/2335/3918/1288/3915/3914/3675/637/5743	European	Activated
WP453	WP453	Inflammatory response pathway	9	0.713011	2.34012	8.76e-05	0.00339957	0.00299745	620	1	tags=100%, list=29%, signal=71%	2335/1278/3918/3915/7057/1281/3911/1277/3912	European	Activated
WP560	WP560	TGF-beta receptor signaling	10	0.700745	2.43662	0.000148861	0.00525074	0.00462966	409	0.8	tags=80%, list=19%, signal=65%	3624/6696/5054/10468/4052/2353/7057/25805	European	Activated
WP366	WP366	TGF-beta signaling pathway	13	0.629057	2.45401	0.00020154	0.00651645	0.00574565	331	0.69	tags=69%, list=15%, signal=59%	4312/2335/1278/4321/3371/4435/2353/7057/7041	European	Activated
WP4754	WP4754	IL-18 signaling pathway	35	0.406381	2.37645	0.000567385	0.0169342	0.0149312	373	0.46	tags=46%, list=17%, signal=38%	4312/4322/4314/6696/2335/1278/321/7076/6348/81618/8985/637/5743/2353/4318/1281	European	Activated
WP43	WP43	Oxidation by cytochrome P450	15	-0.582817	-2.10195	0.000859056	0.0238081	0.020992	394	0.67	tags=67%, list=18%, signal=55%	126410/260293/66002/1559/1583/1573/1577/1571/1562/1580	European	Deactivated
WP3967	WP3967	miR-509-3p alteration of YAP1/ECM axis	9	0.647753	2.12594	0.00118967	0.0307728	0.0271328	608	0.89	tags=89%, list=28%, signal=64%	7291/2335/1289/7058/1281/10082/1277/7004	European	Activated
WP2374	WP2374	Oncostatin M signaling pathway	9	0.639239	2.098	0.00166989	0.0392404	0.0345988	298	0.56	tags=56%, list=14%, signal=48%	4312/4322/4314/5054/2353	European	Activated
WP702	WP702	Metapathway biotransformation Phase I and II	34	-0.42956	-2.05085	0.0017193	0.0392404	0.0345988	438	0.53	tags=53%, list=20%, signal=43%	64711/6820/54659/126410/260293/66002/54600/1559/1583/54575/1573/1577/2053/1571/1562/2327/1580/2878	European	Deactivated
WP5053	WP5053	Development of ureteric collection system	14	0.516669	2.06704	0.00230407	0.0470514	0.0414859	585	0.71	tags=71%, list=27%, signal=52%	3237/341640/10468/6495/168667/2735/6299/2737/3207/2625	European	Activated
WP716	WP716	Vitamin A and carotenoid metabolism	9	-0.670106	-1.99613	0.00229148	0.0470514	0.0414859	214	0.78	tags=78%, list=10%, signal=70%	6820/220/195814/83875/1571/1382/145226	European	Deactivated
WP129	WP129	Matrix metalloproteinases	7	0.881199	2.75175	4.05e-06	0.000381759	0.000330257	40	0.86	tags=86%, list=5%, signal=82%	4312/4320/4314/4322/4319/4318	Taiwanese	Activated
WP5283	WP5283	Chronic hyperglycemia impairment of neuron function	8	0.82107	2.72542	4.39e-06	0.000381759	0.000330257	40	0.75	tags=75%, list=5%, signal=72%	4312/4320/4314/4322/4319/4318	Taiwanese	Activated
WP474	WP474	Endochondral ossification	9	0.760363	2.67185	1.38e-05	0.000599469	0.000518597	64	0.78	tags=78%, list=8%, signal=72%	4322/6696/5328/1300/5744/4318/871	Taiwanese	Activated
WP4808	WP4808	Endochondral ossification with skeletal dysplasias	9	0.760363	2.67185	1.38e-05	0.000599469	0.000518597	64	0.78	tags=78%, list=8%, signal=72%	4322/6696/5328/1300/5744/4318/871	Taiwanese	Activated
WP5087	WP5087	Malignant pleural mesothelioma	23	0.495254	2.59622	4.67e-05	0.00162645	0.00140704	253	0.78	tags=78%, list=33%, signal=54%	4314/115908/5328/3918/4318/29128/2167/11098/3909/2305/6513/3914/5228/5154/1287/8140/5871/8463	Taiwanese	Activated
WP2374	WP2374	Oncostatin M signaling pathway	5	0.871755	2.32265	0.000144366	0.00418663	0.00362183	34	0.8	tags=80%, list=4%, signal=77%	4312/4314/4322/5054	Taiwanese	Activated
WP2446	WP2446	Retinoblastoma gene in cancer	10	0.631649	2.31635	0.000536037	0.0133243	0.0115268	287	1	tags=100%, list=38%, signal=63%	994/7153/9133/5984/81620/6596/5947/7272/891/2956	Taiwanese	Activated
WP4754	WP4754	IL-18 signaling pathway	18	0.48328	2.27955	0.000643864	0.0140041	0.0121148	42	0.39	tags=39%, list=6%, signal=38%	4312/4314/4322/6696/1277/4318/8772	Taiwanese	Activated
WP4963	WP4963	p53 transcriptional gene network	5	0.796565	2.12232	0.00193805	0.037469	0.0324142	159	1	tags=100%, list=21%, signal=80%	5054/9636/6513/6790/995	Taiwanese	Activated
WP3617	WP3617	Photodynamic therapy-induced NF-kB survival signaling	4	0.839351	2.00015	0.00234807	0.0408564	0.0353446	40	0.75	tags=75%, list=5%, signal=71%	4312/4314/4318	Taiwanese	Activated

## Sheet: S.Table 9
Supplementary Table 9: List of genes found connected to Toxicogenomics terms in ESCC
Population	Direct.Evidence	Inference.Network	Inference.Score	Reference.Count	GeneSymbol	GeneID
AfricanAmerican		Tobacco Smoke Pollution	1.78	2	CXCL13	10563
AfricanAmerican		Cisplatin|Tobacco Smoke Pollution|Zinc	8.34	8	APOBEC3B	9582
AfricanAmerican		Cisplatin|Tobacco Smoke Pollution	4.42	4	BBOX1	8424
AfricanAmerican		Cisplatin|Fluorouracil|Tobacco Smoke Pollution|Zinc	6.86	8	COL1A2	1278
AfricanAmerican		Fluorouracil|Tobacco Smoke Pollution	4.36	3	COL6A3	1293
AfricanAmerican		Tobacco Smoke Pollution	1.96	2	CYP2C18	1562
AfricanAmerican		Tobacco Smoke Pollution	2.24	2	EPHX3	79852
AfricanAmerican		Tobacco Smoke Pollution	2.62	2	FUT6	2528
AfricanAmerican		Tobacco Smoke Pollution	2	2	GDPD3	79153
AfricanAmerican		Cisplatin|diallyl trisulfide|Mitomycin|Tobacco Smoke Pollution	10.24	6	HEY1	23462
AfricanAmerican		Cisplatin|Tobacco Smoke Pollution	4.44	4	HLF	3131
AfricanAmerican		Cisplatin|Fluorouracil|nitrosobenzylmethylamine|Tobacco Smoke Pollution	6.74	5	ODC1	4953
AfricanAmerican		Tobacco Smoke Pollution	2.18	2	PRSS3	5646
AfricanAmerican		Tobacco Smoke Pollution	1.87	2	ABLIM3	22885
AfricanAmerican		Cisplatin|Tobacco Smoke Pollution	4.63	4	ALOX12	239
AfricanAmerican		Cisplatin|Tobacco Smoke Pollution	5.37	4	ANXA9	8416
AfricanAmerican		Cisplatin|Tobacco Smoke Pollution	4.69	4	BLNK	29760
AfricanAmerican		Cisplatin|Tobacco Smoke Pollution	5.88	4	C1ORF116	79098
AfricanAmerican		Tobacco Smoke Pollution	2.05	2	CEACAM6	4680
AfricanAmerican		Cisplatin|Tobacco Smoke Pollution	4.48	4	CH25H	9023
AfricanAmerican		Tobacco Smoke Pollution	2.4	2	CLCA4	22802
AfricanAmerican		Tobacco Smoke Pollution	1.94	2	CLIC3	9022
AfricanAmerican		Cisplatin|Fluorouracil|Tobacco Smoke Pollution|Zinc	6.95	8	COL3A1	1281
AfricanAmerican		Cisplatin|Fluorouracil|Tobacco Smoke Pollution	7.3	4	CRABP2	1382
AfricanAmerican		Cisplatin|Tobacco Smoke Pollution	6.27	4	CRCT1	54544
AfricanAmerican		Tobacco Smoke Pollution	2.53	2	CRISP3	10321
AfricanAmerican		Tobacco Smoke Pollution	2.42	2	CWH43	80157
AfricanAmerican		Tobacco Smoke Pollution|Zinc	4.17	6	CYP4B1	1580
AfricanAmerican		Cisplatin|Fluorouracil|nitrosobenzylmethylamine|Tobacco Smoke Pollution|Zinc	11.01	9	DUSP5	1847
AfricanAmerican		Cisplatin|Tobacco Smoke Pollution	4.35	4	ECM1	1893
AfricanAmerican		4-Nitroquinoline-1-oxide|Cisplatin|nitrosobenzylmethylamine|Tobacco Smoke Pollution|Vinorelbine	11.84	8	EPCAM	4072
AfricanAmerican		Tobacco Smoke Pollution	2.17	2	EPS8L1	54869
AfricanAmerican		Tobacco Smoke Pollution	2.19	2	EVPL	2125
AfricanAmerican		Tobacco Smoke Pollution|Zinc	5.28	6	GABRP	2568
AfricanAmerican		Cisplatin|Tobacco Smoke Pollution|Zinc	6.16	8	HPGD	3248
AfricanAmerican		Cisplatin|Fluorouracil|Tobacco Smoke Pollution|Zinc	8.87	8	HSPB8	26353
AfricanAmerican		Cisplatin|Fluorouracil|Mitomycin|nitrosobenzylmethylamine|Tobacco Smoke Pollution	7.97	6	IL18	3606
AfricanAmerican		Cisplatin|Tobacco Smoke Pollution	7.57	4	KLK12	43849
AfricanAmerican		Tobacco Smoke Pollution	2.34	2	KLK13	26085
AfricanAmerican	marker/mechanism	Cisplatin|Fluorouracil|nitrosobenzylmethylamine|Tobacco Smoke Pollution	10.22	6	KRT17	3872
AfricanAmerican		Cisplatin|Docetaxel|Tobacco Smoke Pollution|Zinc	10.7	8	MAL	4118
AfricanAmerican		Cisplatin|Tobacco Smoke Pollution	3.45	4	MGLL	11343
AfricanAmerican		Cisplatin|Fluorouracil|Tobacco Smoke Pollution	4.58	4	MMP1	4312
AfricanAmerican		4-Nitroquinoline-1-oxide|Cisplatin|Tobacco Smoke Pollution	6.71	6	MMP10	4319
AfricanAmerican		4-Nitroquinoline-1-oxide|Cisplatin|Tobacco Smoke Pollution	6.52	6	MMP12	4321
AfricanAmerican		4-Nitroquinoline-1-oxide|Cisplatin|Fluorouracil|Tobacco Smoke Pollution|Zinc	9.83	8	MMP3	4314
AfricanAmerican		nitrosobenzylmethylamine|Tobacco Smoke Pollution	4.6	3	NUCB2	4925
AfricanAmerican		Cisplatin|Tobacco Smoke Pollution|Zinc	7.02	8	PMEPA1	56937
AfricanAmerican		Cisplatin|Tobacco Smoke Pollution	4	4	PPL	5493
AfricanAmerican		Cisplatin|Tobacco Smoke Pollution	3.7	4	PPP1R3C	5507
AfricanAmerican		Cisplatin|Tobacco Smoke Pollution	4.99	4	PSCA	8000
AfricanAmerican		Tobacco Smoke Pollution	2.22	2	PTK6	5753
AfricanAmerican		Cisplatin|Tobacco Smoke Pollution	5.64	4	RHCG	51458
AfricanAmerican		Tobacco Smoke Pollution	2.08	2	SCEL	8796
AfricanAmerican		Fluorouracil|Tobacco Smoke Pollution	4.97	3	SCNN1B	6338
AfricanAmerican		Fluorouracil|Mitomycin|nitrosobenzylmethylamine|Tobacco Smoke Pollution|Zinc	12.3	9	SERPINB2	5055
AfricanAmerican		Cisplatin|Tobacco Smoke Pollution|Zinc	6.49	8	SERPINH1	871
AfricanAmerican		Tobacco Smoke Pollution	2.17	2	SPINK5	11005
AfricanAmerican		Cisplatin|Tobacco Smoke Pollution|Zinc	3.86	8	SPP1	6696
AfricanAmerican		Cisplatin|Fluorouracil|Mitomycin|Tobacco Smoke Pollution	8.95	5	TGFBI	7045
AfricanAmerican		Cisplatin|nitrosobenzylmethylamine|Tobacco Smoke Pollution	7.11	5	TGM1	7051
AfricanAmerican		Tobacco Smoke Pollution	2.45	2	TMPRSS11E	28983
AfricanAmerican		Tobacco Smoke Pollution	1.61	2	TMPRSS2	7113
AfricanAmerican		Cisplatin	2.22	2	UPK1A	11045
AfricanAmerican		Cisplatin|Tobacco Smoke Pollution	3.78	4	VCAN	1462
AfricanAmerican		Cisplatin|Tobacco Smoke Pollution	5.7	4	ZNF185	7739
AfricanAmerican		Tobacco Smoke Pollution	2.14	2	ENDOU	8909
AfricanAmerican		diallyl trisulfide|Fluorouracil|Mitomycin|Tobacco Smoke Pollution	9.07	5	UCHL1	7345
AfricanAmerican		Cisplatin	1.96	2	CAMK2N1	55450
AfricanAmerican		4-Nitroquinoline-1-oxide|Cisplatin|diallyl trisulfide|Docetaxel|Fluorouracil|Mitomycin|nitrosobenzylmethylamine|Tobacco Smoke Pollution|Zinc	6.24	11	IL1B	3553
AfricanAmerican		Cisplatin|Cysteine Proteinase Inhibitors|Tobacco Smoke Pollution	5.19	5	MET	4233
AfricanAmerican		Cisplatin|Tobacco Smoke Pollution	4.29	4	NID1	4811
AfricanAmerican		Tobacco Smoke Pollution	1.69	2	PLA2G7	7941
AfricanAmerican		Cisplatin|Tobacco Smoke Pollution	5.51	4	ABCA13	154664
AfricanAmerican		Fluorouracil|Mitomycin|nitrosobenzylmethylamine|Tobacco Smoke Pollution	9.65	5	ALCAM	214
AfricanAmerican		Cisplatin|Tobacco Smoke Pollution	4.3	4	ARPC1B	10095
AfricanAmerican		Cisplatin|Mitomycin|Tobacco Smoke Pollution	6.97	5	BAMBI	25805
AfricanAmerican		Fluorouracil|Tobacco Smoke Pollution	5.99	3	BARX2	8538
AfricanAmerican		Cisplatin|Fluorouracil|Tobacco Smoke Pollution	6.79	4	BCAT1	586
AfricanAmerican		Cisplatin|Tobacco Smoke Pollution	5.22	4	C15ORF48	84419
AfricanAmerican		Cisplatin	2.54	2	C4ORF3	401152
AfricanAmerican		Cisplatin|Tobacco Smoke Pollution	5.81	4	CA13	377677
AfricanAmerican		Tobacco Smoke Pollution	1.83	2	CDH11	1009
AfricanAmerican		Cisplatin|Tobacco Smoke Pollution	4.37	4	CDH3	1001
AfricanAmerican		Cisplatin|Fluorouracil|Tobacco Smoke Pollution	6.7	4	COL12A1	1303
AfricanAmerican		Cisplatin|Fluorouracil|Tobacco Smoke Pollution	8.58	4	CPA4	51200
AfricanAmerican		4-Nitroquinoline-1-oxide|Cisplatin|Fluorouracil|Tobacco Smoke Pollution|Zinc	7.42	8	CXCL1	2919
AfricanAmerican		Cisplatin|Tobacco Smoke Pollution	6.18	4	CYP4F12	66002
AfricanAmerican		Cisplatin|Fluorouracil|nitrosobenzylmethylamine|Tobacco Smoke Pollution	7.58	5	DUSP6	1848
AfricanAmerican		Cisplatin|Tobacco Smoke Pollution	5.03	4	EIF5A2	56648
AfricanAmerican		Cisplatin|Docetaxel|Mitomycin|nitrosobenzylmethylamine|Tobacco Smoke Pollution	11.46	6	F2R	2149
AfricanAmerican		Cisplatin|Docetaxel|Fluorouracil|Tobacco Smoke Pollution|Zinc	7.37	8	FN1	2335
AfricanAmerican		Cisplatin|nitrosobenzylmethylamine|Tobacco Smoke Pollution	7.23	5	GREM1	26585
AfricanAmerican		Cisplatin|Tobacco Smoke Pollution|Zinc	6.92	8	IGFBP7	3490
AfricanAmerican		Cisplatin|Tobacco Smoke Pollution	4.26	4	KAT2B	8850
AfricanAmerican		Tobacco Smoke Pollution	2.39	2	KLF8	11279
AfricanAmerican		Cisplatin|Tobacco Smoke Pollution	3.53	4	LGALS1	3956
AfricanAmerican		Cisplatin|Tobacco Smoke Pollution|Zinc	7.39	8	LMO7	4008
AfricanAmerican		Tobacco Smoke Pollution	2.42	2	MUCL1	118430
AfricanAmerican	marker/mechanism	4-Nitroquinoline-1-oxide|Cisplatin|diallyl trisulfide|Docetaxel|Fluorouracil|Mitomycin|nitrosobenzylmethylamine|Tobacco Smoke Pollution|Vinorelbine|Zinc	9.41	14	PTGS2	5743
AfricanAmerican		Tobacco Smoke Pollution	2.34	2	RAET1E	135250
AfricanAmerican		Tobacco Smoke Pollution	2.18	2	RPL39L	116832
AfricanAmerican		Cisplatin|Tobacco Smoke Pollution	4.37	4	RRAGD	58528
AfricanAmerican		Fluorouracil|Mitomycin|Tobacco Smoke Pollution	7.03	4	SLC16A6	9120
AfricanAmerican		Cisplatin|Tobacco Smoke Pollution	4.95	4	SLC24A3	57419
AfricanAmerican		Cisplatin|diallyl trisulfide|nitrosobenzylmethylamine|Tobacco Smoke Pollution	5.47	6	TIMP1	7076
AfricanAmerican		Cisplatin|Tobacco Smoke Pollution|Zinc	5.68	8	TNC	3371
AfricanAmerican		Cisplatin|nitrosobenzylmethylamine|Tobacco Smoke Pollution|Zinc	8.33	9	TNFRSF12A	51330
AfricanAmerican		Cisplatin|Fluorouracil|Mitomycin|Tobacco Smoke Pollution	11.07	5	TP53I3	9540
AfricanAmerican		Tobacco Smoke Pollution	2.42	2	TPRG1	285386
AfricanAmerican		Cisplatin|Tobacco Smoke Pollution	6.94	4	ZNF426	79088
AfricanAmerican		Tobacco Smoke Pollution	1.95	2	SASH1	23328
AfricanAmerican		Tobacco Smoke Pollution	2.32	2	A2ML1	144568
AfricanAmerican		Cisplatin|nitrosobenzylmethylamine|Tobacco Smoke Pollution	7.7	5	ADH7	131
AfricanAmerican		Cisplatin|Tobacco Smoke Pollution	4.95	4	AIF1L	83543
AfricanAmerican		Tobacco Smoke Pollution	2.15	2	ATP13A4	84239
AfricanAmerican		Tobacco Smoke Pollution	2.36	2	BNIPL	149428
AfricanAmerican		Tobacco Smoke Pollution	2.94	2	CEACAM7	1087
AfricanAmerican		Tobacco Smoke Pollution	1.9	2	CGNL1	84952
AfricanAmerican		Tobacco Smoke Pollution	2.53	2	CLDN17	26285
AfricanAmerican		Cisplatin	2.33	2	CNFN	84518
AfricanAmerican		Cisplatin|Fluorouracil|Tobacco Smoke Pollution|Zinc	4.67	8	COL1A1	1277
AfricanAmerican		Cisplatin|diallyl trisulfide|nitrosobenzylmethylamine|N-methyl-N-benzylnitrosamine|Tobacco Smoke Pollution|Zinc	7.2	11	CYP2E1	1571
AfricanAmerican		Tobacco Smoke Pollution	1.86	2	CYP2J2	1573
AfricanAmerican		Cisplatin|Tobacco Smoke Pollution	4.27	4	DTL	51514
AfricanAmerican		Cisplatin|Tobacco Smoke Pollution|Zinc	8.24	8	EHD3	30845
AfricanAmerican		Cisplatin|Fluorouracil|Tobacco Smoke Pollution|Zinc	9.39	8	FADS1	3992
AfricanAmerican		Tobacco Smoke Pollution	2.21	2	FAM3D	131177
AfricanAmerican		Mitomycin|Tobacco Smoke Pollution	4.43	3	FHL1	2273
AfricanAmerican		Cisplatin|Tobacco Smoke Pollution	5.22	4	FNDC4	64838
AfricanAmerican		Tobacco Smoke Pollution	2.4	2	FUT3	2525
AfricanAmerican		Cisplatin|Tobacco Smoke Pollution	5.05	4	GALNT12	79695
AfricanAmerican		Tobacco Smoke Pollution	1.98	2	GBP6	163351
AfricanAmerican		Cisplatin|Tobacco Smoke Pollution	4.48	4	GCNT3	9245
AfricanAmerican		Cisplatin|Tobacco Smoke Pollution	5.17	4	GPD1L	23171
AfricanAmerican		Cisplatin	2	2	GYS2	2998
AfricanAmerican		Cisplatin|Fluorouracil|Tobacco Smoke Pollution	7.63	4	IFI6	2537
AfricanAmerican		Cisplatin|Tobacco Smoke Pollution|Zinc	4.9	8	IGFBP3	3486
AfricanAmerican		Cisplatin|Tobacco Smoke Pollution|Zinc	5.67	8	INHBA	3624
AfricanAmerican		Tobacco Smoke Pollution	2.29	2	KRT78	196374
AfricanAmerican		Cisplatin|Tobacco Smoke Pollution	3.78	4	LAMC2	3918
AfricanAmerican		Cisplatin|Mitomycin|Tobacco Smoke Pollution	6.22	5	LPIN1	23175
AfricanAmerican		Cisplatin|Tobacco Smoke Pollution	5.17	4	LRP12	29967
AfricanAmerican		Cisplatin|Tobacco Smoke Pollution	3.87	4	LUM	4060
AfricanAmerican		Fluorouracil|Tobacco Smoke Pollution	5.22	3	MLF1	4291
AfricanAmerican		Cisplatin|Fluorouracil|Tobacco Smoke Pollution	6.92	4	MYBL2	4605
AfricanAmerican		Cisplatin	2.06	2	NELL2	4753
AfricanAmerican		Cisplatin|nitrosobenzylmethylamine|Tobacco Smoke Pollution	10.36	5	PADI1	29943
AfricanAmerican		Tobacco Smoke Pollution	2.3	2	PAX9	5083
AfricanAmerican		Tobacco Smoke Pollution	1.98	2	PHYHD1	254295
AfricanAmerican		Cisplatin|Fluorouracil|Mitomycin|Tobacco Smoke Pollution|Zinc	9.32	9	PLAU	5328
AfricanAmerican		nitrosobenzylmethylamine	3.64	1	PRSS27	83886
AfricanAmerican		4-Nitroquinoline-1-oxide|Cisplatin|Tobacco Smoke Pollution	6.88	6	PTHLH	5744
AfricanAmerican		Zinc	2.69	4	RDH12	145226
AfricanAmerican		Cisplatin|Tobacco Smoke Pollution	5.19	4	SBSN	374897
AfricanAmerican		Tobacco Smoke Pollution	1.95	2	SCIN	85477
AfricanAmerican		Cisplatin|Tobacco Smoke Pollution	4.11	4	SEMA3C	10512
AfricanAmerican		Cisplatin|Mitomycin|Tobacco Smoke Pollution|Zinc	4.85	9	SERPINE1	5054
AfricanAmerican		Cisplatin|Tobacco Smoke Pollution	5.1	4	SHROOM3	57619
AfricanAmerican		Mitomycin|Tobacco Smoke Pollution|Zinc	7.18	7	SORT1	6272
AfricanAmerican		nitrosobenzylmethylamine	4.09	1	SPINK7	84651
AfricanAmerican		Tobacco Smoke Pollution	2.19	2	ST6GALNAC1	55808
AfricanAmerican		Cisplatin|Fluorouracil|Tobacco Smoke Pollution	7.82	4	TJP3	27134
AfricanAmerican		Cisplatin|Tobacco Smoke Pollution	3.56	4	TNFAIP6	7130
AfricanAmerican		Cisplatin|Tobacco Smoke Pollution	5.43	4	TRIP10	9322
AfricanAmerican		Cisplatin|Mitomycin|Tobacco Smoke Pollution	9.01	5	UBL3	5412
AfricanAmerican		Cisplatin|Tobacco Smoke Pollution	4.77	4	CAPN5	726
AfricanAmerican		Tobacco Smoke Pollution	2.34	2	CD207	50489
AfricanAmerican		Cisplatin|Mitomycin|Tobacco Smoke Pollution|Zinc	8.52	9	CHAC1	79094
AfricanAmerican		Cisplatin	2.21	2	GGTA1	2681
AfricanAmerican		Cisplatin|Fluorouracil|Tobacco Smoke Pollution	7.61	4	IFI35	3430
AfricanAmerican		Cisplatin|Tobacco Smoke Pollution	4.99	4	KCNS3	3790
AfricanAmerican		Cisplatin|Tobacco Smoke Pollution	4.25	4	SLCO1B3	28234
AfricanAmerican		Cisplatin|Tobacco Smoke Pollution|Zinc	6.41	8	C1S	716
AfricanAmerican		Cisplatin|Zinc	4.92	6	CDC42EP3	10602
AfricanAmerican		Cisplatin	2.51	2	CYP4F22	126410
AfricanAmerican		Cisplatin|Fluorouracil|Tobacco Smoke Pollution	7.15	4	DPYSL3	1809
AfricanAmerican		Tobacco Smoke Pollution	1.67	2	MAP1B	4131
AfricanAmerican		Tobacco Smoke Pollution	1.73	2	NRCAM	4897
AfricanAmerican		4-Nitroquinoline-1-oxide|Tobacco Smoke Pollution	4.92	4	OSMR	9180
AfricanAmerican		Cisplatin|Tobacco Smoke Pollution	3.9	4	PLTP	5360
AfricanAmerican		Tobacco Smoke Pollution	2.13	2	POPDC3	64208
AfricanAmerican		Tobacco Smoke Pollution	2.07	2	PRTFDC1	56952
AfricanAmerican		Cisplatin|Zinc	5.31	6	SCHIP1	29970
AfricanAmerican		Cisplatin|Tobacco Smoke Pollution	4.05	4	SDC2	6383
AfricanAmerican		Fluorouracil	3.03	1	SGCE	8910
AfricanAmerican		Cisplatin|Tobacco Smoke Pollution	3.8	4	STC1	6781
AfricanAmerican		Tobacco Smoke Pollution	1.94	2	TMTC1	83857
AfricanAmerican		Cisplatin|Tobacco Smoke Pollution	5.4	4	ARHGAP10	79658
AfricanAmerican		Cisplatin|Fluorouracil|Tobacco Smoke Pollution	6.28	4	FOXM1	2305
AfricanAmerican		Cisplatin	1.82	2	PLA2G2A	5320
AfricanAmerican		Cisplatin|Tobacco Smoke Pollution|Zinc	5.06	8	C3	718
AfricanAmerican		Cisplatin|Tobacco Smoke Pollution|Zinc	3.58	8	VCAM1	7412
AfricanAmerican		Fluorouracil	3.06	1	ADIRF	10974
AfricanAmerican		Tobacco Smoke Pollution	2.65	2	IGHG3	3502
AfricanAmerican		Cisplatin|Tobacco Smoke Pollution|Zinc	5.15	8	CYP3A5	1577
AfricanAmerican		Cisplatin|Tobacco Smoke Pollution	3.46	4	ENO2	2026
AfricanAmerican		Cisplatin	2.45	2	IL36A	27179
AfricanAmerican		Cisplatin|Fluorouracil	4.57	2	APOC1	341
AfricanAmerican		Cisplatin|Fluorouracil|Tobacco Smoke Pollution	6.62	4	COL5A2	1290
AfricanAmerican		Cisplatin|Tobacco Smoke Pollution	3.96	4	CXCR2	3579
AfricanAmerican		Cisplatin|nitrosobenzylmethylamine|Tobacco Smoke Pollution|Zinc	9.28	9	EMP1	2012
AfricanAmerican		Tobacco Smoke Pollution	1.85	2	FLG	2312
AfricanAmerican		Docetaxel|Tobacco Smoke Pollution|Zinc	7.45	7	FMO2	2327
AfricanAmerican		Cisplatin|Fluorouracil|Tobacco Smoke Pollution|Zinc	7.31	8	IL1RN	3557
AfricanAmerican		Cisplatin|Tobacco Smoke Pollution	7.69	4	KLK11	11012
AfricanAmerican		Tobacco Smoke Pollution	2.03	2	MALL	7851
AfricanAmerican		Tobacco Smoke Pollution	1.83	2	MARCKSL1	65108
AfricanAmerican		Cisplatin|Tobacco Smoke Pollution	4.87	4	NMU	10874
AfricanAmerican		Cisplatin|Fluorouracil|Tobacco Smoke Pollution|Zinc	10.02	8	S100P	6286
AfricanAmerican		Tobacco Smoke Pollution	1.86	2	SERPINB1	1992
AfricanAmerican		nitrosobenzylmethylamine|Tobacco Smoke Pollution|Zinc	11.76	7	TMPRSS11D	9407
AfricanAmerican		Cisplatin|Tobacco Smoke Pollution	5.22	4	TTC9	23508
AfricanAmerican		Tobacco Smoke Pollution	2.01	2	ACP3	55
AfricanAmerican		Tobacco Smoke Pollution	2.34	2	MAB21L4	79919
AfricanAmerican		Cisplatin|Tobacco Smoke Pollution	5.01	4	TPPP3	51673
AfricanAmerican		Cisplatin|Tobacco Smoke Pollution|Zinc	10	8	ASAP3	55616
AfricanAmerican		Tobacco Smoke Pollution	2.62	2	BPIFB2	80341
AfricanAmerican		Cisplatin|Tobacco Smoke Pollution	4.48	4	BRIP1	83990
AfricanAmerican		Tobacco Smoke Pollution	2.49	2	C12ORF29	91298
AfricanAmerican		4-Nitroquinoline-1-oxide|Cisplatin|Tobacco Smoke Pollution	5.11	6	CCL4	6351
AfricanAmerican		Docetaxel|Tobacco Smoke Pollution|Zinc	7.03	7	CKM	1158
AfricanAmerican		diallyl trisulfide|Tobacco Smoke Pollution	4.58	3	CLDN5	7122
AfricanAmerican		Cisplatin|Tobacco Smoke Pollution	4.93	4	COX7A1	1346
AfricanAmerican		Cisplatin|Tobacco Smoke Pollution|Zinc	5.65	8	CTSL	1514
AfricanAmerican		4-Nitroquinoline-1-oxide|Cisplatin|Mitomycin|Tobacco Smoke Pollution|Zinc	11.5	9	CXCL5	6374
AfricanAmerican		Tobacco Smoke Pollution|Zinc	5.23	6	CXCL6	6372
AfricanAmerican		Cisplatin|nitrosobenzylmethylamine|Tobacco Smoke Pollution	5.76	5	DHCR7	1717
AfricanAmerican		Cisplatin|Fluorouracil	3.93	2	DNMT3B	1789
AfricanAmerican		Cisplatin|Tobacco Smoke Pollution|Zinc	7.99	8	DSG2	1829
AfricanAmerican		Fluorouracil	2.87	1	ECHDC3	79746
AfricanAmerican		Cisplatin	2.36	2	IGKC	3514
AfricanAmerican		Cisplatin|nitrosobenzylmethylamine|Tobacco Smoke Pollution	7.65	5	KRT15	3866
AfricanAmerican		Cisplatin|Tobacco Smoke Pollution	4.29	4	LBH	81606
AfricanAmerican		Tobacco Smoke Pollution	1.65	2	LIPG	9388
AfricanAmerican		Cisplatin|Tobacco Smoke Pollution	4.67	4	MEIS1	4211
AfricanAmerican		Cisplatin|Tobacco Smoke Pollution	4.52	4	MEST	4232
AfricanAmerican		Tobacco Smoke Pollution	2.3	2	MIR99AHG	388815
AfricanAmerican		Cisplatin|Docetaxel|Tobacco Smoke Pollution	6.61	4	NCF2	4688
AfricanAmerican		Tobacco Smoke Pollution|Zinc	5.35	6	POU2AF1	5450
AfricanAmerican		Tobacco Smoke Pollution	2.37	2	PRRT3	285368
AfricanAmerican		Cisplatin|Tobacco Smoke Pollution	4.06	4	RAD51AP1	10635
AfricanAmerican		Cisplatin|Tobacco Smoke Pollution	5.03	4	RHOD	29984
AfricanAmerican		Cisplatin|Tobacco Smoke Pollution	4.7	4	ROR1	4919
AfricanAmerican		Cisplatin|nitrosobenzylmethylamine|Tobacco Smoke Pollution|Zinc	9.1	9	SLC20A1	6574
AfricanAmerican	therapeutic	Tobacco Smoke Pollution|Zinc	4.9	7	SLC39A6	25800
AfricanAmerican		Cisplatin|Tobacco Smoke Pollution	4.24	4	SLC7A7	9056
AfricanAmerican	marker/mechanism	Cisplatin|Fluorouracil|Tobacco Smoke Pollution	5.5	5	TAGLN	6876
AfricanAmerican		Tobacco Smoke Pollution	1.97	2	TRIM6	117854
AfricanAmerican		Cisplatin|Fluorouracil|Mitomycin|nitrosobenzylmethylamine|Tobacco Smoke Pollution|Zinc	10.06	10	TXNRD1	7296
AfricanAmerican		Cisplatin|Tobacco Smoke Pollution	5.45	4	ZFAND2B	130617
AfricanAmerican		Cisplatin	1.81	2	ABAT	18
AfricanAmerican		4-Nitroquinoline-1-oxide|CF regimen|Cisplatin|diallyl trisulfide|Docetaxel|Fluorouracil|Mitomycin|Tobacco Smoke Pollution	15.34	10	ABCC1	4363
AfricanAmerican		Cisplatin|Tobacco Smoke Pollution	3.49	4	ACADM	34
AfricanAmerican		Cisplatin|Fluorouracil|Tobacco Smoke Pollution|Zinc	10.22	8	ACKR3	57007
AfricanAmerican		Cisplatin|Tobacco Smoke Pollution	5.14	4	ACVR1C	130399
AfricanAmerican		Cisplatin	1.99	2	ALDH4A1	8659
AfricanAmerican		Cisplatin|Tobacco Smoke Pollution	4.39	4	ALDH9A1	223
AfricanAmerican		Cisplatin|diallyl trisulfide|Fluorouracil|Tobacco Smoke Pollution	6.05	5	BID	637
AfricanAmerican		Cisplatin|Fluorouracil|Tobacco Smoke Pollution	5.84	4	CCNG2	901
AfricanAmerican		Tobacco Smoke Pollution	1.88	2	CLTB	1212
AfricanAmerican		Cisplatin|nitrosobenzylmethylamine|Zinc	7.61	7	CNN3	1266
AfricanAmerican		Cisplatin|Tobacco Smoke Pollution	3.49	4	COL4A1	1282
AfricanAmerican		Cisplatin|Fluorouracil|Mitomycin|Tobacco Smoke Pollution	10.14	5	COL4A2	1284
AfricanAmerican		Cisplatin|Tobacco Smoke Pollution|Zinc	7.14	8	COL6A2	1292
AfricanAmerican	marker/mechanism	diallyl trisulfide|Tobacco Smoke Pollution	4.75	4	CSTB	1476
AfricanAmerican		Cisplatin|Fluorouracil|Mitomycin|Tobacco Smoke Pollution|Zinc	3.81	9	CXCL8	3576
AfricanAmerican		Cisplatin|Tobacco Smoke Pollution|Zinc	5.78	8	CYP26A1	1592
AfricanAmerican		Cisplatin|Tobacco Smoke Pollution	5.27	4	DHRS1	115817
AfricanAmerican		Tobacco Smoke Pollution	1.94	2	DLG2	1740
AfricanAmerican		Cisplatin|Fluorouracil|Tobacco Smoke Pollution	8.62	4	EHF	26298
AfricanAmerican		Cisplatin|Tobacco Smoke Pollution	3.18	4	EPHX2	2053
AfricanAmerican		Tobacco Smoke Pollution	1.87	2	ETFDH	2110
AfricanAmerican		Cisplatin|Tobacco Smoke Pollution|Zinc	7.71	8	FAM214A	56204
AfricanAmerican		Cisplatin|Tobacco Smoke Pollution	4.38	4	FBLN2	2199
AfricanAmerican		Cisplatin|Tobacco Smoke Pollution	5.77	4	GALNT5	11227
AfricanAmerican		Cisplatin|Tobacco Smoke Pollution|Zinc	6.92	8	GRB10	2887
AfricanAmerican	marker/mechanism	Cisplatin|Fluorouracil|Tobacco Smoke Pollution	8.74	5	HMGN5	79366
AfricanAmerican		Cisplatin	2.35	2	HOXC9	3225
AfricanAmerican		Fluorouracil|Tobacco Smoke Pollution	4.18	3	HTRA1	5654
AfricanAmerican		Cisplatin|Fluorouracil|nitrosobenzylmethylamine|Tobacco Smoke Pollution|Zinc	10.72	9	ID3	3399
AfricanAmerican		Tobacco Smoke Pollution	2.12	2	IL36G	56300
AfricanAmerican		4-Nitroquinoline-1-oxide|Cisplatin|Docetaxel|Fluorouracil|Mitomycin|Tobacco Smoke Pollution|Zinc	3.84	9	IL6	3569
AfricanAmerican		Cisplatin|Tobacco Smoke Pollution|Zinc	8.31	8	INPP1	3628
AfricanAmerican		Cisplatin	2.11	2	ITM2A	9452
AfricanAmerican		Cisplatin	1.92	2	ITPR2	3709
AfricanAmerican		Cisplatin	1.61	2	JAK2	3717
AfricanAmerican		Cisplatin|Tobacco Smoke Pollution	5.14	4	LRRC20	55222
AfricanAmerican		Cisplatin|Tobacco Smoke Pollution	5.61	4	MAB21L3	126868
AfricanAmerican		Tobacco Smoke Pollution	2.01	2	MFHAS1	9258
AfricanAmerican		Cisplatin|Tobacco Smoke Pollution	3.96	4	MGST2	4258
AfricanAmerican		Fluorouracil	2.81	1	MPP7	143098
AfricanAmerican		Fluorouracil|Tobacco Smoke Pollution|Zinc	7.94	7	NFE2L3	9603
AfricanAmerican		Cisplatin	2.18	2	NT5C2	22978
AfricanAmerican		Fluorouracil|Tobacco Smoke Pollution|Zinc	5.71	7	NTRK2	4915
AfricanAmerican		Tobacco Smoke Pollution	1.72	2	NUF2	83540
AfricanAmerican		Fluorouracil|Tobacco Smoke Pollution	5.42	3	PAQR8	85315
AfricanAmerican		Fluorouracil|Tobacco Smoke Pollution|Zinc	6.19	7	PDCD4	27250
AfricanAmerican		Cisplatin	2.35	2	PHACTR4	65979
AfricanAmerican		Cisplatin|Tobacco Smoke Pollution	4.57	4	PHLDB2	90102
AfricanAmerican		Cisplatin|Tobacco Smoke Pollution	4.42	4	PLAC8	51316
AfricanAmerican		Cisplatin|Tobacco Smoke Pollution|Zinc	7.51	8	PLCB4	5332
AfricanAmerican		Cisplatin|Tobacco Smoke Pollution	5.45	4	PRR15L	79170
AfricanAmerican		Fluorouracil	2.89	1	PRSS2	5645
AfricanAmerican		Cisplatin|Tobacco Smoke Pollution	4.72	4	PTPRZ1	5803
AfricanAmerican		Cisplatin|Tobacco Smoke Pollution	4.51	4	PXDN	7837
AfricanAmerican		Tobacco Smoke Pollution	2.05	2	RAB15	376267
AfricanAmerican		Cisplatin|Tobacco Smoke Pollution	4.49	4	RAI14	26064
AfricanAmerican		Cisplatin|Tobacco Smoke Pollution	4.83	4	SAMD9	54809
AfricanAmerican		Tobacco Smoke Pollution	1.88	2	SEMA5A	9037
AfricanAmerican		Tobacco Smoke Pollution	2.01	2	SLC44A3	126969
AfricanAmerican		Cisplatin|Fluorouracil	5.68	2	SNAPC1	6617
AfricanAmerican		Cisplatin|Fluorouracil|Tobacco Smoke Pollution	6.5	4	SOX4	6659
AfricanAmerican		Cisplatin|Mitomycin|Tobacco Smoke Pollution|Zinc	8.96	9	STC2	8614
AfricanAmerican		Cisplatin|Tobacco Smoke Pollution|Zinc	7.88	8	STK39	27347
AfricanAmerican		Cisplatin|Tobacco Smoke Pollution	5.67	4	STRADB	55437
AfricanAmerican		Cisplatin|Tobacco Smoke Pollution	4.95	4	TEAD4	7004
AfricanAmerican		Tobacco Smoke Pollution	1.94	2	TENM2	57451
AfricanAmerican		Cisplatin|Tobacco Smoke Pollution|Zinc	5.27	8	TF	7018
AfricanAmerican		Cisplatin|Fluorouracil|Tobacco Smoke Pollution	6.62	4	TLR3	7098
AfricanAmerican		Cisplatin|diallyl trisulfide|Tobacco Smoke Pollution	7.13	5	TWIST1	7291
AfricanAmerican		Fluorouracil|Tobacco Smoke Pollution	4.56	3	VAT1	10493
AfricanAmerican		Cisplatin|Fluorouracil|Tobacco Smoke Pollution	7.44	4	VAV3	10451
AfricanAmerican		Tobacco Smoke Pollution	2.09	2	YOD1	55432
AfricanAmerican		nitrosobenzylmethylamine|Tobacco Smoke Pollution|Zinc	6.11	7	AQP3	360
AfricanAmerican		Cisplatin|Tobacco Smoke Pollution|Zinc	7.46	8	ACOX2	8309
AfricanAmerican		Cisplatin|Fluorouracil|nitrosobenzylmethylamine|Tobacco Smoke Pollution|Zinc	11.6	9	ANXA3	306
AfricanAmerican		Cisplatin|Tobacco Smoke Pollution	5.17	4	ATP6V1C2	245973
AfricanAmerican		Cisplatin|Tobacco Smoke Pollution	5.14	4	BEX4	56271
AfricanAmerican		Cisplatin|Tobacco Smoke Pollution	6.73	4	C16ORF74	404550
AfricanAmerican		Tobacco Smoke Pollution	2.89	2	CAPN14	440854
AfricanAmerican		4-Nitroquinoline-1-oxide|Tobacco Smoke Pollution|Zinc	4.51	6	CCL3	6348
AfricanAmerican		Tobacco Smoke Pollution	2.51	2	CD1A	909
AfricanAmerican		Cisplatin|Tobacco Smoke Pollution|Zinc	6.88	8	CEACAM1	634
AfricanAmerican		Tobacco Smoke Pollution	3.19	2	CLCA3P	9629
AfricanAmerican		Tobacco Smoke Pollution	2.37	2	CRISP2	7180
AfricanAmerican		Cisplatin|Tobacco Smoke Pollution	4.74	4	CTHRC1	115908
AfricanAmerican		Cisplatin|Tobacco Smoke Pollution	3.67	4	CTSC	1075
AfricanAmerican		Tobacco Smoke Pollution	2.28	2	CXCL17	284340
AfricanAmerican		Cisplatin|Tobacco Smoke Pollution	2.69	4	CYP11A1	1583
AfricanAmerican		Cisplatin|Tobacco Smoke Pollution	3.29	4	DIO2	1734
AfricanAmerican		Cisplatin|Fluorouracil|Tobacco Smoke Pollution	7.34	4	EPB41L3	23136
AfricanAmerican		Fluorouracil|Tobacco Smoke Pollution	4.43	3	ESPL1	9700
AfricanAmerican		Tobacco Smoke Pollution	2.03	2	FCGBP	8857
AfricanAmerican		Cisplatin	2.25	2	FCHO2	115548
AfricanAmerican		Cisplatin|Tobacco Smoke Pollution	4.76	4	GMDS	2762
AfricanAmerican		Cisplatin|Tobacco Smoke Pollution	3.55	4	GPNMB	10457
AfricanAmerican		Cisplatin|Tobacco Smoke Pollution	4.13	4	GPT2	84706
AfricanAmerican		Cisplatin|Fluorouracil|Tobacco Smoke Pollution	9.07	4	GRHL3	57822
AfricanAmerican		Cisplatin|Tobacco Smoke Pollution	5.17	4	GRPEL2	134266
AfricanAmerican		Tobacco Smoke Pollution	2.09	2	HOMER3	9454
AfricanAmerican		Cisplatin	2.09	2	IGF2BP2	10644
AfricanAmerican		Cisplatin|Fluorouracil|Tobacco Smoke Pollution	5.97	4	ISG15	9636
AfricanAmerican		Tobacco Smoke Pollution	2.65	2	KRT32	3882
AfricanAmerican		Tobacco Smoke Pollution	1.83	2	LPCAT1	79888
AfricanAmerican		Cisplatin|Docetaxel|Tobacco Smoke Pollution|Zinc	9.77	8	MUC1	4582
AfricanAmerican		Tobacco Smoke Pollution	2.28	2	MUC20	200958
AfricanAmerican		Fluorouracil|nitrosobenzylmethylamine|Tobacco Smoke Pollution	7.87	4	PFN2	5217
AfricanAmerican		Tobacco Smoke Pollution	2.13	2	PHYHIP	9796
AfricanAmerican		Cisplatin|Tobacco Smoke Pollution	5.4	4	PITX1	5307
AfricanAmerican		Tobacco Smoke Pollution	2.07	2	PPFIA1	8500
AfricanAmerican		Cisplatin	2.28	2	RANBP9	10048
AfricanAmerican		Tobacco Smoke Pollution	2.14	2	SAMD5	389432
AfricanAmerican		Tobacco Smoke Pollution	1.94	2	SIX1	6495
AfricanAmerican		Cisplatin|Tobacco Smoke Pollution	5.17	4	SMAGP	57228
AfricanAmerican		Tobacco Smoke Pollution	2.57	2	SPAG17	200162
AfricanAmerican		Tobacco Smoke Pollution	2.03	2	SPNS2	124976
AfricanAmerican		Cisplatin|Tobacco Smoke Pollution	5.27	4	THSD4	79875
AfricanAmerican		Cisplatin	2.23	2	TMEM154	201799
AfricanAmerican		Cisplatin|Fluorouracil|Tobacco Smoke Pollution	9.61	4	TMEM40	55287
AfricanAmerican		Tobacco Smoke Pollution	2.11	2	TRNP1	388610
AfricanAmerican		Tobacco Smoke Pollution	2.32	2	UPK3B	105375355
AfricanAmerican		Cisplatin|Tobacco Smoke Pollution	5.85	4	VSIG10L	147645
AfricanAmerican		Cisplatin|Tobacco Smoke Pollution	5.34	4	WDR54	84058
AfricanAmerican		Zinc	2.72	4	WDR72	256764
AfricanAmerican		Cisplatin|Tobacco Smoke Pollution	5.43	4	ARTN	9048
AfricanAmerican		Tobacco Smoke Pollution	2.39	2	C6ORF132	647024
AfricanAmerican		Tobacco Smoke Pollution	1.6	2	DGAT2	84649
AfricanAmerican		Tobacco Smoke Pollution	2.04	2	DUSP9	1852
AfricanAmerican		Cisplatin|Tobacco Smoke Pollution	5.05	4	ESAM	90952
AfricanAmerican		Cisplatin|Tobacco Smoke Pollution	5.77	4	HS3ST6	64711
AfricanAmerican		4-Nitroquinoline-1-oxide|Cisplatin|Tobacco Smoke Pollution	5.38	6	IL12A	3592
AfricanAmerican		Cisplatin|Tobacco Smoke Pollution	3.97	4	INHBB	3625
AfricanAmerican		Cisplatin|Tobacco Smoke Pollution	5.12	4	MAP4K2	5871
AfricanAmerican		Tobacco Smoke Pollution	2.06	2	PRRX2	51450
AfricanAmerican		Tobacco Smoke Pollution	2.03	2	RBM20	282996
AfricanAmerican		Tobacco Smoke Pollution	2.42	2	STX19	415117
AfricanAmerican		Tobacco Smoke Pollution	2.39	2	TCN1	6947
AfricanAmerican		Cisplatin	2.92	2	XCL2	6846
AfricanAmerican		Cisplatin	2.24	2	ZIC2	7546
AfricanAmerican		Cisplatin|Tobacco Smoke Pollution|Zinc	2.51	8	AHR	196
AfricanAmerican		Cisplatin|Tobacco Smoke Pollution|Zinc	7.66	8	ALDH3B1	221
AfricanAmerican		Tobacco Smoke Pollution	2.81	2	ANKRD20A11P	391267
AfricanAmerican		Cisplatin|Tobacco Smoke Pollution	4.01	4	ARRDC3	57561
AfricanAmerican		Cisplatin|Tobacco Smoke Pollution	4.99	4	ASTN2	23245
AfricanAmerican		Cisplatin|Tobacco Smoke Pollution|Zinc	8.91	8	BICD1	636
AfricanAmerican		Cisplatin|Mitomycin|Tobacco Smoke Pollution	5.53	5	BMP2	650
AfricanAmerican		Cisplatin|Tobacco Smoke Pollution	5.96	4	BRAT1	221927
AfricanAmerican		Cisplatin|Tobacco Smoke Pollution|Zinc	8.91	8	C11ORF96	387763
AfricanAmerican		Tobacco Smoke Pollution	2.44	2	C2CD4A	145741
AfricanAmerican		Cisplatin	2.83	2	C3ORF80	401097
AfricanAmerican		Tobacco Smoke Pollution	1.88	2	CAVIN3	112464
AfricanAmerican		Tobacco Smoke Pollution	2.53	2	CCDC190	339512
AfricanAmerican		Cisplatin|Tobacco Smoke Pollution	5.1	4	CDC42EP5	148170
AfricanAmerican		Cisplatin|Tobacco Smoke Pollution	5.88	4	CFAP251	144406
AfricanAmerican		Tobacco Smoke Pollution	1.65	2	CHRM3	1131
AfricanAmerican		Fluorouracil|Tobacco Smoke Pollution	5.71	3	CHST7	56548
AfricanAmerican		Cisplatin|Tobacco Smoke Pollution	5.01	4	CLIP2	7461
AfricanAmerican		Cisplatin|Fluorouracil|Mitomycin|Tobacco Smoke Pollution|Zinc	14.71	9	COCH	1690
AfricanAmerican		Cisplatin|Tobacco Smoke Pollution	4.27	4	CREB5	9586
AfricanAmerican		Tobacco Smoke Pollution	2.2	2	CREG2	200407
AfricanAmerican		Cisplatin|Tobacco Smoke Pollution	5.03	4	CRYBG1	202
AfricanAmerican		Tobacco Smoke Pollution	3.19	2	CYP4F35P	284233
AfricanAmerican		Cisplatin|Tobacco Smoke Pollution	5.88	4	CYSRT1	375791
AfricanAmerican		Tobacco Smoke Pollution	2.32	2	DHRSX	207063
AfricanAmerican		Tobacco Smoke Pollution	2.16	2	DZIP1	22873
AfricanAmerican		Cisplatin|Fluorouracil|nitrosobenzylmethylamine|Tobacco Smoke Pollution|Zinc	6.99	9	EDN1	1906
AfricanAmerican		Cisplatin|Tobacco Smoke Pollution	5.57	4	ELAPOR1	57535
AfricanAmerican		Tobacco Smoke Pollution	3.28	2	EPIST	101927953
AfricanAmerican		Cisplatin|Tobacco Smoke Pollution	4.17	4	ETV5	2119
AfricanAmerican		Cisplatin|Tobacco Smoke Pollution	4.81	4	FADS3	3995
AfricanAmerican		Tobacco Smoke Pollution	2.24	2	FAM221A	340277
AfricanAmerican		Cisplatin|Tobacco Smoke Pollution	3.73	4	FBN1	2200
AfricanAmerican		Cisplatin|Fluorouracil|Tobacco Smoke Pollution|Zinc	10.72	8	FERMT2	10979
AfricanAmerican		Cisplatin|Zinc	5.36	6	FOXD1	2297
AfricanAmerican		Cisplatin|Zinc	5.64	6	FOXF2	2295
AfricanAmerican		Cisplatin|Fluorouracil|Tobacco Smoke Pollution	7.3	4	FZD2	2535
AfricanAmerican		Cisplatin|Tobacco Smoke Pollution	4.44	4	GSDME	1687
AfricanAmerican		Tobacco Smoke Pollution	1.75	2	GUCY1A1	2982
AfricanAmerican		Cisplatin|Tobacco Smoke Pollution|Zinc	7.46	8	H2AC6	8334
AfricanAmerican		Cisplatin|Tobacco Smoke Pollution	5.08	4	H3C4	8351
AfricanAmerican		Cisplatin	2.21	2	HOXA10	3206
AfricanAmerican		Cisplatin|Tobacco Smoke Pollution	5.29	4	IRAG2	4033
AfricanAmerican		Tobacco Smoke Pollution	2.02	2	ITPRID2	6744
AfricanAmerican		Tobacco Smoke Pollution	2.32	2	JAKMIP3	282973
AfricanAmerican		Cisplatin|Tobacco Smoke Pollution	5.88	4	KCND1	3750
AfricanAmerican		Cisplatin|Tobacco Smoke Pollution	5.05	4	KLHL13	90293
AfricanAmerican		Tobacco Smoke Pollution	3.74	2	LINC00551	283483
AfricanAmerican		Cisplatin	3.2	2	LINC00852	84657
AfricanAmerican		Tobacco Smoke Pollution	3.05	2	LINC00888	100505687
AfricanAmerican		Tobacco Smoke Pollution	1.76	2	LOXL1	4016
AfricanAmerican		Tobacco Smoke Pollution	1.99	2	LY6D	8581
AfricanAmerican		Fluorouracil	3.65	1	MAGED4B	81557
AfricanAmerican		Cisplatin|Tobacco Smoke Pollution|Zinc	9	8	MTA2	9219
AfricanAmerican		Tobacco Smoke Pollution	2.4	2	MUCL3	135656
AfricanAmerican		Tobacco Smoke Pollution	2.34	2	MYZAP	100820829
AfricanAmerican		Cisplatin|Tobacco Smoke Pollution	4.55	4	NAV1	89796
AfricanAmerican		Cisplatin|Tobacco Smoke Pollution	5.1	4	NKD2	85409
AfricanAmerican		Cisplatin|Tobacco Smoke Pollution	5.22	4	NXPE3	91775
AfricanAmerican		Cisplatin|Fluorouracil|Tobacco Smoke Pollution	7.44	4	OLFM1	10439
AfricanAmerican		Cisplatin|Tobacco Smoke Pollution	5.45	4	PAIP2B	400961
AfricanAmerican		Tobacco Smoke Pollution	2.06	2	PAQR5	54852
AfricanAmerican		Fluorouracil|Tobacco Smoke Pollution	5.01	3	PCOLCE2	26577
AfricanAmerican		Mitomycin|Tobacco Smoke Pollution|Zinc	8.47	7	PKIA	5569
AfricanAmerican		Cisplatin|Fluorouracil|Tobacco Smoke Pollution	8.82	4	PLEKHO1	51177
AfricanAmerican		Tobacco Smoke Pollution	2.3	2	PRXL2C	195827
AfricanAmerican		Tobacco Smoke Pollution	2.23	2	PWWP3B	139221
AfricanAmerican		Tobacco Smoke Pollution|Zinc	4.77	6	RHOBTB1	9886
AfricanAmerican		Tobacco Smoke Pollution	2.07	2	ROR2	4920
AfricanAmerican		Cisplatin|Tobacco Smoke Pollution	5.1	4	SAC3D1	29901
AfricanAmerican		Tobacco Smoke Pollution|Zinc	5.03	6	SCGB1A1	7356
AfricanAmerican		Cisplatin|Tobacco Smoke Pollution	5.1	4	SCN9A	6335
AfricanAmerican		Cisplatin|Tobacco Smoke Pollution	5.81	4	SDK1	221935
AfricanAmerican		Tobacco Smoke Pollution	1.95	2	SELENOM	140606
AfricanAmerican		Tobacco Smoke Pollution	1.88	2	SH3BGRL	6451
AfricanAmerican		Cisplatin|Tobacco Smoke Pollution	4.41	4	SLC16A7	9194
AfricanAmerican		Tobacco Smoke Pollution|Zinc	4.97	6	SMPX	23676
AfricanAmerican		Cisplatin|Tobacco Smoke Pollution	5.08	4	TENT5B	115572
AfricanAmerican		Tobacco Smoke Pollution	2.68	2	TEX26	122046
AfricanAmerican		Tobacco Smoke Pollution	1.87	2	TMEM158	25907
AfricanAmerican		Tobacco Smoke Pollution	2.36	2	TMEM220	388335
AfricanAmerican		Cisplatin|Tobacco Smoke Pollution	4.97	4	TOX2	84969
AfricanAmerican		Cisplatin|Tobacco Smoke Pollution	5.03	4	TTC7B	145567
AfricanAmerican		Fluorouracil	3.01	1	UPRT	139596
AfricanAmerican		Cisplatin|Tobacco Smoke Pollution|Zinc	11.61	8	ZNF275	10838
AfricanAmerican		Tobacco Smoke Pollution	2.68	2	ZNF662	389114
AfricanAmerican		Cisplatin|Tobacco Smoke Pollution	5.57	4	ZNF703	80139
AfricanAmerican		Tobacco Smoke Pollution	2.57	2	ZNF844	284391
AfricanAmerican		Cisplatin|Fluorouracil|Tobacco Smoke Pollution	6.34	4	CDC25B	994
AfricanAmerican		Cisplatin|Mitomycin|Tobacco Smoke Pollution	6.14	5	CENPF	1063
AfricanAmerican		Cisplatin|Tobacco Smoke Pollution	4.31	4	FSCN1	6624
AfricanAmerican		Tobacco Smoke Pollution	2.28	2	GGT6	124975
AfricanAmerican		Cisplatin|Docetaxel|Fluorouracil|Tobacco Smoke Pollution|Zinc	11.25	8	MCM2	4171
AfricanAmerican		Fluorouracil	2.55	1	SPAG5	10615
AfricanAmerican		Cisplatin|Tobacco Smoke Pollution|Zinc	6.21	8	UHRF1	29128
AfricanAmerican		Cisplatin|Tobacco Smoke Pollution	3.24	4	AKR1B1	231
AfricanAmerican		Cisplatin|Tobacco Smoke Pollution	7.18	4	C7ORF57	136288
AfricanAmerican		Cisplatin|Fluorouracil|Tobacco Smoke Pollution	7.82	4	CYP2S1	29785
Brazilian		Tobacco Smoke Pollution	1.78	2	CXCL13	10563
Brazilian		Cisplatin|Tobacco Smoke Pollution|Zinc	8.34	8	APOBEC3B	9582
Brazilian		Cisplatin|Tobacco Smoke Pollution	4.42	4	BBOX1	8424
Brazilian		Cisplatin|Fluorouracil|Tobacco Smoke Pollution|Zinc	6.86	8	COL1A2	1278
Brazilian		Fluorouracil|Tobacco Smoke Pollution	4.36	3	COL6A3	1293
Brazilian		Tobacco Smoke Pollution	1.96	2	CYP2C18	1562
Brazilian		Tobacco Smoke Pollution	2.24	2	EPHX3	79852
Brazilian		Tobacco Smoke Pollution	2.62	2	FUT6	2528
Brazilian		Tobacco Smoke Pollution	2	2	GDPD3	79153
Brazilian		Cisplatin|diallyl trisulfide|Mitomycin|Tobacco Smoke Pollution	10.24	6	HEY1	23462
Brazilian		Cisplatin|Tobacco Smoke Pollution	4.44	4	HLF	3131
Brazilian		Cisplatin|Fluorouracil|nitrosobenzylmethylamine|Tobacco Smoke Pollution	6.74	5	ODC1	4953
Brazilian		Tobacco Smoke Pollution	2.18	2	PRSS3	5646
Brazilian		Tobacco Smoke Pollution	1.87	2	ABLIM3	22885
Brazilian		Cisplatin|Tobacco Smoke Pollution	4.63	4	ALOX12	239
Brazilian		Cisplatin|Tobacco Smoke Pollution	5.37	4	ANXA9	8416
Brazilian		Cisplatin|Tobacco Smoke Pollution	4.69	4	BLNK	29760
Brazilian		Cisplatin|Tobacco Smoke Pollution	5.88	4	C1ORF116	79098
Brazilian		Tobacco Smoke Pollution	2.05	2	CEACAM6	4680
Brazilian		Cisplatin|Tobacco Smoke Pollution	4.48	4	CH25H	9023
Brazilian		Tobacco Smoke Pollution	2.4	2	CLCA4	22802
Brazilian		Tobacco Smoke Pollution	1.94	2	CLIC3	9022
Brazilian		Cisplatin|Fluorouracil|Tobacco Smoke Pollution|Zinc	6.95	8	COL3A1	1281
Brazilian		Cisplatin|Fluorouracil|Tobacco Smoke Pollution	7.3	4	CRABP2	1382
Brazilian		Cisplatin|Tobacco Smoke Pollution	6.27	4	CRCT1	54544
Brazilian		Tobacco Smoke Pollution	2.53	2	CRISP3	10321
Brazilian		Tobacco Smoke Pollution	2.42	2	CWH43	80157
Brazilian		Tobacco Smoke Pollution|Zinc	4.17	6	CYP4B1	1580
Brazilian		Cisplatin|Fluorouracil|nitrosobenzylmethylamine|Tobacco Smoke Pollution|Zinc	11.01	9	DUSP5	1847
Brazilian		Cisplatin|Tobacco Smoke Pollution	4.35	4	ECM1	1893
Brazilian		4-Nitroquinoline-1-oxide|Cisplatin|nitrosobenzylmethylamine|Tobacco Smoke Pollution|Vinorelbine	11.84	8	EPCAM	4072
Brazilian		Tobacco Smoke Pollution	2.17	2	EPS8L1	54869
Brazilian		Tobacco Smoke Pollution	2.19	2	EVPL	2125
Brazilian		Tobacco Smoke Pollution|Zinc	5.28	6	GABRP	2568
Brazilian		Cisplatin|Tobacco Smoke Pollution|Zinc	6.16	8	HPGD	3248
Brazilian		Cisplatin|Fluorouracil|Tobacco Smoke Pollution|Zinc	8.87	8	HSPB8	26353
Brazilian		Cisplatin|Fluorouracil|Mitomycin|nitrosobenzylmethylamine|Tobacco Smoke Pollution	7.97	6	IL18	3606
Brazilian		Cisplatin|Tobacco Smoke Pollution	7.57	4	KLK12	43849
Brazilian		Tobacco Smoke Pollution	2.34	2	KLK13	26085
Brazilian	marker/mechanism	Cisplatin|Fluorouracil|nitrosobenzylmethylamine|Tobacco Smoke Pollution	10.22	6	KRT17	3872
Brazilian		Cisplatin|Docetaxel|Tobacco Smoke Pollution|Zinc	10.7	8	MAL	4118
Brazilian		Cisplatin|Tobacco Smoke Pollution	3.45	4	MGLL	11343
Brazilian		Cisplatin|Fluorouracil|Tobacco Smoke Pollution	4.58	4	MMP1	4312
Brazilian		4-Nitroquinoline-1-oxide|Cisplatin|Tobacco Smoke Pollution	6.71	6	MMP10	4319
Brazilian		4-Nitroquinoline-1-oxide|Cisplatin|Tobacco Smoke Pollution	6.52	6	MMP12	4321
Brazilian		4-Nitroquinoline-1-oxide|Cisplatin|Fluorouracil|Tobacco Smoke Pollution|Zinc	9.83	8	MMP3	4314
Brazilian		nitrosobenzylmethylamine|Tobacco Smoke Pollution	4.6	3	NUCB2	4925
Brazilian		Cisplatin|Tobacco Smoke Pollution|Zinc	7.02	8	PMEPA1	56937
Brazilian		Cisplatin|Tobacco Smoke Pollution	4	4	PPL	5493
Brazilian		Cisplatin|Tobacco Smoke Pollution	3.7	4	PPP1R3C	5507
Brazilian		Cisplatin|Tobacco Smoke Pollution	4.99	4	PSCA	8000
Brazilian		Tobacco Smoke Pollution	2.22	2	PTK6	5753
Brazilian		Cisplatin|Tobacco Smoke Pollution	5.64	4	RHCG	51458
Brazilian		Tobacco Smoke Pollution	2.08	2	SCEL	8796
Brazilian		Fluorouracil|Tobacco Smoke Pollution	4.97	3	SCNN1B	6338
Brazilian		Fluorouracil|Mitomycin|nitrosobenzylmethylamine|Tobacco Smoke Pollution|Zinc	12.3	9	SERPINB2	5055
Brazilian		Cisplatin|Tobacco Smoke Pollution|Zinc	6.49	8	SERPINH1	871
Brazilian		Tobacco Smoke Pollution	2.17	2	SPINK5	11005
Brazilian		Cisplatin|Tobacco Smoke Pollution|Zinc	3.86	8	SPP1	6696
Brazilian		Cisplatin|Fluorouracil|Mitomycin|Tobacco Smoke Pollution	8.95	5	TGFBI	7045
Brazilian		Cisplatin|nitrosobenzylmethylamine|Tobacco Smoke Pollution	7.11	5	TGM1	7051
Brazilian		Tobacco Smoke Pollution	2.45	2	TMPRSS11E	28983
Brazilian		Tobacco Smoke Pollution	1.61	2	TMPRSS2	7113
Brazilian		Cisplatin	2.22	2	UPK1A	11045
Brazilian		Cisplatin|Tobacco Smoke Pollution	3.78	4	VCAN	1462
Brazilian		Cisplatin|Tobacco Smoke Pollution	5.7	4	ZNF185	7739
Brazilian		Tobacco Smoke Pollution	2.14	2	ENDOU	8909
Brazilian		diallyl trisulfide|Fluorouracil|Mitomycin|Tobacco Smoke Pollution	9.07	5	UCHL1	7345
Brazilian		Cisplatin	1.96	2	CAMK2N1	55450
Brazilian		4-Nitroquinoline-1-oxide|Cisplatin|diallyl trisulfide|Docetaxel|Fluorouracil|Mitomycin|nitrosobenzylmethylamine|Tobacco Smoke Pollution|Zinc	6.24	11	IL1B	3553
Brazilian		Cisplatin|Cysteine Proteinase Inhibitors|Tobacco Smoke Pollution	5.19	5	MET	4233
Brazilian		Cisplatin|Tobacco Smoke Pollution	4.29	4	NID1	4811
Brazilian		Tobacco Smoke Pollution	1.69	2	PLA2G7	7941
Brazilian		Cisplatin|Tobacco Smoke Pollution	5.51	4	ABCA13	154664
Brazilian		Fluorouracil|Mitomycin|nitrosobenzylmethylamine|Tobacco Smoke Pollution	9.65	5	ALCAM	214
Brazilian		Cisplatin|Tobacco Smoke Pollution	4.3	4	ARPC1B	10095
Brazilian		Cisplatin|Mitomycin|Tobacco Smoke Pollution	6.97	5	BAMBI	25805
Brazilian		Fluorouracil|Tobacco Smoke Pollution	5.99	3	BARX2	8538
Brazilian		Cisplatin|Fluorouracil|Tobacco Smoke Pollution	6.79	4	BCAT1	586
Brazilian		Cisplatin|Tobacco Smoke Pollution	5.22	4	C15ORF48	84419
Brazilian		Cisplatin	2.54	2	C4ORF3	401152
Brazilian		Cisplatin|Tobacco Smoke Pollution	5.81	4	CA13	377677
Brazilian		Tobacco Smoke Pollution	1.83	2	CDH11	1009
Brazilian		Cisplatin|Tobacco Smoke Pollution	4.37	4	CDH3	1001
Brazilian		Cisplatin|Fluorouracil|Tobacco Smoke Pollution	6.7	4	COL12A1	1303
Brazilian		Cisplatin|Fluorouracil|Tobacco Smoke Pollution	8.58	4	CPA4	51200
Brazilian		4-Nitroquinoline-1-oxide|Cisplatin|Fluorouracil|Tobacco Smoke Pollution|Zinc	7.42	8	CXCL1	2919
Brazilian		Cisplatin|Tobacco Smoke Pollution	6.18	4	CYP4F12	66002
Brazilian		Cisplatin|Fluorouracil|nitrosobenzylmethylamine|Tobacco Smoke Pollution	7.58	5	DUSP6	1848
Brazilian		Cisplatin|Tobacco Smoke Pollution	5.03	4	EIF5A2	56648
Brazilian		Cisplatin|Docetaxel|Mitomycin|nitrosobenzylmethylamine|Tobacco Smoke Pollution	11.46	6	F2R	2149
Brazilian		Cisplatin|Docetaxel|Fluorouracil|Tobacco Smoke Pollution|Zinc	7.37	8	FN1	2335
Brazilian		Cisplatin|nitrosobenzylmethylamine|Tobacco Smoke Pollution	7.23	5	GREM1	26585
Brazilian		Cisplatin|Tobacco Smoke Pollution|Zinc	6.92	8	IGFBP7	3490
Brazilian		Cisplatin|Tobacco Smoke Pollution	4.26	4	KAT2B	8850
Brazilian		Tobacco Smoke Pollution	2.39	2	KLF8	11279
Brazilian		Cisplatin|Tobacco Smoke Pollution	3.53	4	LGALS1	3956
Brazilian		Cisplatin|Tobacco Smoke Pollution|Zinc	7.39	8	LMO7	4008
Brazilian		Tobacco Smoke Pollution	2.42	2	MUCL1	118430
Brazilian	marker/mechanism	4-Nitroquinoline-1-oxide|Cisplatin|diallyl trisulfide|Docetaxel|Fluorouracil|Mitomycin|nitrosobenzylmethylamine|Tobacco Smoke Pollution|Vinorelbine|Zinc	9.41	14	PTGS2	5743
Brazilian		Tobacco Smoke Pollution	2.34	2	RAET1E	135250
Brazilian		Tobacco Smoke Pollution	2.18	2	RPL39L	116832
Brazilian		Cisplatin|Tobacco Smoke Pollution	4.37	4	RRAGD	58528
Brazilian		Fluorouracil|Mitomycin|Tobacco Smoke Pollution	7.03	4	SLC16A6	9120
Brazilian		Cisplatin|Tobacco Smoke Pollution	4.95	4	SLC24A3	57419
Brazilian		Cisplatin|diallyl trisulfide|nitrosobenzylmethylamine|Tobacco Smoke Pollution	5.47	6	TIMP1	7076
Brazilian		Cisplatin|Tobacco Smoke Pollution|Zinc	5.68	8	TNC	3371
Brazilian		Cisplatin|nitrosobenzylmethylamine|Tobacco Smoke Pollution|Zinc	8.33	9	TNFRSF12A	51330
Brazilian		Cisplatin|Fluorouracil|Mitomycin|Tobacco Smoke Pollution	11.07	5	TP53I3	9540
Brazilian		Tobacco Smoke Pollution	2.42	2	TPRG1	285386
Brazilian		Cisplatin|Tobacco Smoke Pollution	6.94	4	ZNF426	79088
Brazilian		Tobacco Smoke Pollution	1.95	2	SASH1	23328
Brazilian		Tobacco Smoke Pollution	2.32	2	A2ML1	144568
Brazilian		Cisplatin|nitrosobenzylmethylamine|Tobacco Smoke Pollution	7.7	5	ADH7	131
Brazilian		Cisplatin|Tobacco Smoke Pollution	4.95	4	AIF1L	83543
Brazilian		Tobacco Smoke Pollution	2.15	2	ATP13A4	84239
Brazilian		Tobacco Smoke Pollution	2.36	2	BNIPL	149428
Brazilian		Tobacco Smoke Pollution	2.94	2	CEACAM7	1087
Brazilian		Tobacco Smoke Pollution	1.9	2	CGNL1	84952
Brazilian		Tobacco Smoke Pollution	2.53	2	CLDN17	26285
Brazilian		Cisplatin	2.33	2	CNFN	84518
Brazilian		Cisplatin|Fluorouracil|Tobacco Smoke Pollution|Zinc	4.67	8	COL1A1	1277
Brazilian		Cisplatin|diallyl trisulfide|nitrosobenzylmethylamine|N-methyl-N-benzylnitrosamine|Tobacco Smoke Pollution|Zinc	7.2	11	CYP2E1	1571
Brazilian		Tobacco Smoke Pollution	1.86	2	CYP2J2	1573
Brazilian		Cisplatin|Tobacco Smoke Pollution	4.27	4	DTL	51514
Brazilian		Cisplatin|Tobacco Smoke Pollution|Zinc	8.24	8	EHD3	30845
Brazilian		Cisplatin|Fluorouracil|Tobacco Smoke Pollution|Zinc	9.39	8	FADS1	3992
Brazilian		Tobacco Smoke Pollution	2.21	2	FAM3D	131177
Brazilian		Mitomycin|Tobacco Smoke Pollution	4.43	3	FHL1	2273
Brazilian		Cisplatin|Tobacco Smoke Pollution	5.22	4	FNDC4	64838
Brazilian		Tobacco Smoke Pollution	2.4	2	FUT3	2525
Brazilian		Cisplatin|Tobacco Smoke Pollution	5.05	4	GALNT12	79695
Brazilian		Tobacco Smoke Pollution	1.98	2	GBP6	163351
Brazilian		Cisplatin|Tobacco Smoke Pollution	4.48	4	GCNT3	9245
Brazilian		Cisplatin|Tobacco Smoke Pollution	5.17	4	GPD1L	23171
Brazilian		Cisplatin	2	2	GYS2	2998
Brazilian		Cisplatin|Fluorouracil|Tobacco Smoke Pollution	7.63	4	IFI6	2537
Brazilian		Cisplatin|Tobacco Smoke Pollution|Zinc	4.9	8	IGFBP3	3486
Brazilian		Cisplatin|Tobacco Smoke Pollution|Zinc	5.67	8	INHBA	3624
Brazilian		Tobacco Smoke Pollution	2.29	2	KRT78	196374
Brazilian		Cisplatin|Tobacco Smoke Pollution	3.78	4	LAMC2	3918
Brazilian		Cisplatin|Mitomycin|Tobacco Smoke Pollution	6.22	5	LPIN1	23175
Brazilian		Cisplatin|Tobacco Smoke Pollution	5.17	4	LRP12	29967
Brazilian		Cisplatin|Tobacco Smoke Pollution	3.87	4	LUM	4060
Brazilian		Fluorouracil|Tobacco Smoke Pollution	5.22	3	MLF1	4291
Brazilian		Cisplatin|Fluorouracil|Tobacco Smoke Pollution	6.92	4	MYBL2	4605
Brazilian		Cisplatin	2.06	2	NELL2	4753
Brazilian		Cisplatin|nitrosobenzylmethylamine|Tobacco Smoke Pollution	10.36	5	PADI1	29943
Brazilian		Tobacco Smoke Pollution	2.3	2	PAX9	5083
Brazilian		Tobacco Smoke Pollution	1.98	2	PHYHD1	254295
Brazilian		Cisplatin|Fluorouracil|Mitomycin|Tobacco Smoke Pollution|Zinc	9.32	9	PLAU	5328
Brazilian		nitrosobenzylmethylamine	3.64	1	PRSS27	83886
Brazilian		4-Nitroquinoline-1-oxide|Cisplatin|Tobacco Smoke Pollution	6.88	6	PTHLH	5744
Brazilian		Zinc	2.69	4	RDH12	145226
Brazilian		Cisplatin|Tobacco Smoke Pollution	5.19	4	SBSN	374897
Brazilian		Tobacco Smoke Pollution	1.95	2	SCIN	85477
Brazilian		Cisplatin|Tobacco Smoke Pollution	4.11	4	SEMA3C	10512
Brazilian		Cisplatin|Mitomycin|Tobacco Smoke Pollution|Zinc	4.85	9	SERPINE1	5054
Brazilian		Cisplatin|Tobacco Smoke Pollution	5.1	4	SHROOM3	57619
Brazilian		Mitomycin|Tobacco Smoke Pollution|Zinc	7.18	7	SORT1	6272
Brazilian		nitrosobenzylmethylamine	4.09	1	SPINK7	84651
Brazilian		Tobacco Smoke Pollution	2.19	2	ST6GALNAC1	55808
Brazilian		Cisplatin|Fluorouracil|Tobacco Smoke Pollution	7.82	4	TJP3	27134
Brazilian		Cisplatin|Tobacco Smoke Pollution	3.56	4	TNFAIP6	7130
Brazilian		Cisplatin|Tobacco Smoke Pollution	5.43	4	TRIP10	9322
Brazilian		Cisplatin|Mitomycin|Tobacco Smoke Pollution	9.01	5	UBL3	5412
Brazilian		Cisplatin|Tobacco Smoke Pollution	4.77	4	CAPN5	726
Brazilian		Tobacco Smoke Pollution	2.34	2	CD207	50489
Brazilian		Cisplatin|Mitomycin|Tobacco Smoke Pollution|Zinc	8.52	9	CHAC1	79094
Brazilian		Cisplatin	2.21	2	GGTA1	2681
Brazilian		Cisplatin|Fluorouracil|Tobacco Smoke Pollution	7.61	4	IFI35	3430
Brazilian		Cisplatin|Tobacco Smoke Pollution	4.99	4	KCNS3	3790
Brazilian		Cisplatin|Tobacco Smoke Pollution	4.25	4	SLCO1B3	28234
Brazilian		Cisplatin|Tobacco Smoke Pollution|Zinc	6.41	8	C1S	716
Brazilian		Cisplatin|Zinc	4.92	6	CDC42EP3	10602
Brazilian		Cisplatin	2.51	2	CYP4F22	126410
Brazilian		Cisplatin|Fluorouracil|Tobacco Smoke Pollution	7.15	4	DPYSL3	1809
Brazilian		Tobacco Smoke Pollution	1.67	2	MAP1B	4131
Brazilian		Tobacco Smoke Pollution	1.73	2	NRCAM	4897
Brazilian		4-Nitroquinoline-1-oxide|Tobacco Smoke Pollution	4.92	4	OSMR	9180
Brazilian		Cisplatin|Tobacco Smoke Pollution	3.9	4	PLTP	5360
Brazilian		Tobacco Smoke Pollution	2.13	2	POPDC3	64208
Brazilian		Tobacco Smoke Pollution	2.07	2	PRTFDC1	56952
Brazilian		Cisplatin|Zinc	5.31	6	SCHIP1	29970
Brazilian		Cisplatin|Tobacco Smoke Pollution	4.05	4	SDC2	6383
Brazilian		Fluorouracil	3.03	1	SGCE	8910
Brazilian		Cisplatin|Tobacco Smoke Pollution	3.8	4	STC1	6781
Brazilian		Tobacco Smoke Pollution	1.94	2	TMTC1	83857
Brazilian		Cisplatin|Tobacco Smoke Pollution	5.4	4	ARHGAP10	79658
Brazilian		Cisplatin|Fluorouracil|Tobacco Smoke Pollution	6.28	4	FOXM1	2305
Brazilian		Cisplatin	1.82	2	PLA2G2A	5320
Brazilian		Cisplatin|Tobacco Smoke Pollution|Zinc	5.06	8	C3	718
Brazilian		Cisplatin|Tobacco Smoke Pollution|Zinc	3.58	8	VCAM1	7412
Brazilian		Cisplatin|Fluorouracil|Tobacco Smoke Pollution	6.94	4	POSTN	10631
Brazilian		Tobacco Smoke Pollution	2.23	2	TGM3	7053
Brazilian		Tobacco Smoke Pollution	1.89	2	ANO1	55107
Brazilian		Cisplatin|Fluorouracil|Mitomycin|Tobacco Smoke Pollution	10.66	5	CDA	978
Brazilian		Tobacco Smoke Pollution	2.62	2	CRNN	49860
Brazilian		Cisplatin|Tobacco Smoke Pollution|Zinc	7.77	8	KRT4	3851
Brazilian		4-Nitroquinoline-1-oxide|Cisplatin|Tobacco Smoke Pollution|Zinc	7.63	8	MMP13	4322
Brazilian		Cisplatin|Tobacco Smoke Pollution	4.59	4	SULT2B1	6820
Brazilian		Tobacco Smoke Pollution	2.24	2	DSG1	1828
Brazilian		Fluorouracil|Tobacco Smoke Pollution	4.54	3	CEP55	55165
Brazilian		Cisplatin|Fluorouracil|Tobacco Smoke Pollution	6.67	4	ECT2	1894
Brazilian		Cisplatin|diallyl trisulfide|Tobacco Smoke Pollution|Zinc	4.88	9	ACTA2	59
Brazilian		Cisplatin|Tobacco Smoke Pollution|Zinc	7.77	8	AKT3	10000
Brazilian		Fluorouracil	2.62	1	ANGPT2	285
Brazilian		Tobacco Smoke Pollution	2.55	2	APOBEC3A	200315
Brazilian		Cisplatin|Tobacco Smoke Pollution|Zinc	9.38	8	APOL1	8542
Brazilian		Fluorouracil|nitrosobenzylmethylamine	4.67	2	AQP9	366
Brazilian		Tobacco Smoke Pollution	1.75	2	BST2	684
Brazilian		Cisplatin|nitrosobenzylmethylamine|Tobacco Smoke Pollution|Zinc	7.96	9	CCL20	6364
Brazilian		Cisplatin|Tobacco Smoke Pollution	4.06	4	CCR1	1230
Brazilian		Tobacco Smoke Pollution|Zinc	3.2	6	CD14	929
Brazilian		Cisplatin|Tobacco Smoke Pollution	4.76	4	CDK14	5218
Brazilian		Cisplatin	2.13	2	CHN1	1123
Brazilian		Cisplatin	3.04	2	CLC	1178
Brazilian		Cisplatin|Tobacco Smoke Pollution|Zinc	6.98	8	CLIC4	25932
Brazilian		Tobacco Smoke Pollution	1.88	2	CPNE8	144402
Brazilian		Tobacco Smoke Pollution|Zinc	3.78	6	CTSK	1513
Brazilian		4-Nitroquinoline-1-oxide|Cisplatin|nitrosobenzylmethylamine|Tobacco Smoke Pollution|Zinc	8.13	9	CXCL10	3627
Brazilian		4-Nitroquinoline-1-oxide|Cisplatin|Tobacco Smoke Pollution|Zinc	10.28	8	CXCL11	6373
Brazilian		4-Nitroquinoline-1-oxide|Tobacco Smoke Pollution|Zinc	6.18	6	CXCL9	4283
Brazilian		Cisplatin|Tobacco Smoke Pollution|Zinc	6.17	8	CYP24A1	1591
Brazilian		Cisplatin|Tobacco Smoke Pollution	3.8	4	DAB2	1601
Brazilian		Cisplatin|nitrosobenzylmethylamine|Tobacco Smoke Pollution|Zinc	9.94	9	DDAH1	23576
Brazilian		Cisplatin|Tobacco Smoke Pollution	5.1	4	EXPH5	23086
Brazilian		Cisplatin|Tobacco Smoke Pollution	3.46	4	FADS2	9415
Brazilian		Cisplatin|Tobacco Smoke Pollution	5.1	4	FCGR2A	2212
Brazilian		Cisplatin|Tobacco Smoke Pollution	4.99	4	FCGR3A	2214
Brazilian		Fluorouracil|Mitomycin|Tobacco Smoke Pollution|Zinc	8.67	8	G0S2	50486
Brazilian		Cisplatin|Tobacco Smoke Pollution	3.99	4	GATM	2628
Brazilian		Cisplatin|Tobacco Smoke Pollution	4.38	4	GBP1	2633
Brazilian		Tobacco Smoke Pollution	2.06	2	GBP5	115362
Brazilian		Cisplatin|Fluorouracil|Tobacco Smoke Pollution	7.28	4	GLIPR1	11010
Brazilian		Cisplatin|Tobacco Smoke Pollution	4.22	4	IDO1	3620
Brazilian		Cisplatin|Tobacco Smoke Pollution	4.38	4	IFI30	10437
Brazilian		Cisplatin|Tobacco Smoke Pollution|Zinc	6.46	8	IFIT3	3437
Brazilian		Zinc	2.29	4	IL2RA	3559
Brazilian		Tobacco Smoke Pollution	1.71	2	IL7R	3575
Brazilian		Cisplatin|Tobacco Smoke Pollution	3.79	4	ITGA6	3655
Brazilian		Fluorouracil|nitrosobenzylmethylamine|Tobacco Smoke Pollution|Zinc	10.99	8	KRT1	3848
Brazilian		Cisplatin	2.24	2	LAPTM4B	55353
Brazilian		Tobacco Smoke Pollution|Zinc	4.16	6	LY96	23643
Brazilian		Cisplatin|Fluorouracil|Tobacco Smoke Pollution	6.41	4	MCM7	4176
Brazilian		Cisplatin	2	2	MMD	23531
Brazilian		Cisplatin|diallyl trisulfide|Fluorouracil|Tobacco Smoke Pollution|Zinc	5.74	9	MMP2	4313
Brazilian		Cisplatin|Tobacco Smoke Pollution|Zinc	7.16	8	MT1G	4495
Brazilian		Cisplatin|Tobacco Smoke Pollution	5.77	4	MYEOV	26579
Brazilian		Cisplatin|nitrosobenzylmethylamine|Tobacco Smoke Pollution	8.24	5	MYO5B	4645
Brazilian		Cisplatin|Tobacco Smoke Pollution	4.62	4	NEBL	10529
Brazilian		Cisplatin	1.72	2	NEFL	4747
Brazilian		Fluorouracil|nitrosobenzylmethylamine|Tobacco Smoke Pollution	7.39	4	RGS5	8490
Brazilian		Cisplatin|Tobacco Smoke Pollution	3.85	4	RSAD2	91543
Brazilian		Tobacco Smoke Pollution	2.44	2	S100A7A	338324
Brazilian		nitrosobenzylmethylamine	2.79	1	SELE	6401
Brazilian		Cisplatin|Fluorouracil|nitrosobenzylmethylamine|Tobacco Smoke Pollution	8.64	5	SLC16A1	6566
Brazilian		Cisplatin|Tobacco Smoke Pollution|Zinc	7.08	8	SLC39A14	23516
Brazilian		Cisplatin|Fluorouracil	4.67	2	SOAT1	6646
Brazilian		Cisplatin|Mitomycin|Tobacco Smoke Pollution	7.53	5	SRGN	5552
Brazilian		Cisplatin|Tobacco Smoke Pollution|Zinc	7.04	8	ST6GAL1	6480
Brazilian		Cisplatin|Mitomycin|Tobacco Smoke Pollution|Zinc	7.97	9	TGM2	7052
Brazilian		Tobacco Smoke Pollution|Zinc	5.23	6	TRAM2	9697
Brazilian		Cisplatin|diallyl trisulfide|Fluorouracil|Tobacco Smoke Pollution	7.19	5	CAV1	857
Brazilian		Cisplatin|Fluorouracil|Tobacco Smoke Pollution|Zinc	8.87	8	CITED2	10370
Brazilian		Cisplatin|Tobacco Smoke Pollution	5.34	4	CTTNBP2	83992
Brazilian		Cisplatin|Tobacco Smoke Pollution	4.65	4	DDX60	55601
Brazilian		Cisplatin|Fluorouracil|Tobacco Smoke Pollution	8.34	4	ENAH	55740
Brazilian	marker/mechanism	Mitomycin|nitrosobenzylmethylamine|Tobacco Smoke Pollution	7.39	5	FAT1	2195
Brazilian		Cisplatin|Tobacco Smoke Pollution	4.77	4	FMNL2	114793
Brazilian		Cisplatin|Fluorouracil|Tobacco Smoke Pollution	7.71	4	FNDC3B	64778
Brazilian		Tobacco Smoke Pollution	1.86	2	GNA12	2768
Brazilian		Cisplatin	2.13	2	GOLIM4	27333
Brazilian		Tobacco Smoke Pollution	1.98	2	GOLM1	51280
Brazilian		Cisplatin|Fluorouracil|Tobacco Smoke Pollution	6.65	4	IFITM1	8519
Brazilian		Cisplatin|nitrosobenzylmethylamine|Tobacco Smoke Pollution	7.15	5	LTBP1	4052
Brazilian		Cisplatin|Tobacco Smoke Pollution|Zinc	7.34	8	LYZ	4069
Brazilian		Tobacco Smoke Pollution|Zinc	5.76	6	MACC1	346389
Brazilian		Tobacco Smoke Pollution	1.97	2	PHACTR2	9749
Brazilian		Cisplatin	2.27	2	PLEKHA7	144100
Brazilian		Tobacco Smoke Pollution	2.65	2	RNASE7	84659
Brazilian		Cisplatin|Tobacco Smoke Pollution	5.03	4	SLC16A9	220963
Brazilian		Cisplatin|Fluorouracil|Tobacco Smoke Pollution|Zinc	8.19	8	SLC2A3	6515
Brazilian		Tobacco Smoke Pollution|Zinc	3.67	6	SLC6A4	6532
Brazilian		Cisplatin|Fluorouracil|Tobacco Smoke Pollution	5.72	4	SPARC	6678
Brazilian		Cisplatin|Tobacco Smoke Pollution|Zinc	7.36	8	SULF1	23213
Brazilian		Cisplatin|Fluorouracil|Tobacco Smoke Pollution	5.43	4	THBS1	7057
Brazilian		Cisplatin|Tobacco Smoke Pollution|Zinc	6.88	8	TRIP13	9319
Brazilian		Cisplatin	2.16	2	WNK4	65266
Brazilian		Tobacco Smoke Pollution	2.44	2	ALOX15B	247
Brazilian		Tobacco Smoke Pollution	2.2	2	ATG9B	285973
Brazilian		Tobacco Smoke Pollution	2.08	2	ATP6V0A4	50617
Brazilian		Tobacco Smoke Pollution|Zinc	6.51	6	C18ORF25	147339
Brazilian		Cisplatin|Tobacco Smoke Pollution	5.1	4	CAB39L	81617
Brazilian		Tobacco Smoke Pollution	2.36	2	CEACAM5	1048
Brazilian		Tobacco Smoke Pollution	2.08	2	EPB41L4A	64097
Brazilian		Cisplatin|nitrosobenzylmethylamine|Tobacco Smoke Pollution	6.1	5	FST	10468
Brazilian		Cisplatin|nitrosobenzylmethylamine|Tobacco Smoke Pollution	7.48	5	GCHFR	2644
Brazilian		Tobacco Smoke Pollution	1.97	2	HLTF	6596
Brazilian		Cisplatin	2.34	2	HOXD10	3236
Brazilian		Tobacco Smoke Pollution	1.85	2	IFI44L	10964
Brazilian		Cisplatin|Tobacco Smoke Pollution	5.05	4	IKZF2	22807
Brazilian		Tobacco Smoke Pollution|Zinc	4.82	6	IVL	3713
Brazilian		Cisplatin|Tobacco Smoke Pollution	4.14	4	LAMB3	3914
Brazilian		4-Nitroquinoline-1-oxide|Cisplatin|diallyl trisulfide|Docetaxel|Fluorouracil|Tobacco Smoke Pollution|Zinc	7.95	9	MMP9	4318
Brazilian		Tobacco Smoke Pollution	2.36	2	MUC15	143662
Brazilian		Tobacco Smoke Pollution	1.84	2	PDPN	10630
Brazilian		Tobacco Smoke Pollution	1.93	2	PLOD3	8985
Brazilian		Cisplatin|nitrosobenzylmethylamine|Tobacco Smoke Pollution	6.6	5	PRSS23	11098
Brazilian		Tobacco Smoke Pollution|Zinc	5.96	6	SLC39A2	29986
Brazilian		Tobacco Smoke Pollution|Zinc	4.02	6	THY1	7070
Brazilian		Tobacco Smoke Pollution	2.09	2	TREM1	54210
Brazilian		Cisplatin|Tobacco Smoke Pollution	5.54	4	ELOVL4	6785
Brazilian		Cisplatin|Mitomycin|Tobacco Smoke Pollution	6.14	5	MME	4311
Brazilian		Tobacco Smoke Pollution|Zinc	6.41	6	TTC22	55001
Brazilian		Tobacco Smoke Pollution|Zinc	4.71	6	BAG2	9532
Brazilian		Cisplatin|Tobacco Smoke Pollution|Zinc	7.29	8	C1R	715
Brazilian		Cisplatin|Fluorouracil|Tobacco Smoke Pollution|Zinc	9.83	8	CCNA1	8900
Brazilian		Cisplatin|Fluorouracil|Tobacco Smoke Pollution	7.76	4	EMP3	2014
Brazilian		Cisplatin|Tobacco Smoke Pollution	4.05	4	HAS2	3037
Brazilian		Cisplatin|diallyl trisulfide|Tobacco Smoke Pollution	6.51	5	ITGA5	3678
Brazilian		Zinc	2.71	4	ITM2C	81618
Brazilian		Cisplatin|Fluorouracil|Tobacco Smoke Pollution	7.23	4	LAMC1	3915
Brazilian		Cisplatin|Fluorouracil	5.82	2	LY6G6C	80740
Brazilian		Cisplatin|Tobacco Smoke Pollution|Zinc	6.16	8	MGP	4256
Brazilian		Cisplatin|Tobacco Smoke Pollution	5.74	4	MPZL3	196264
Brazilian		Cisplatin|Tobacco Smoke Pollution	5.45	4	NIPAL1	152519
Brazilian		Cisplatin|Docetaxel|Mitomycin|Tobacco Smoke Pollution	9.53	5	PMP22	5376
Brazilian		Tobacco Smoke Pollution	1.87	2	PON3	5446
Brazilian		Tobacco Smoke Pollution	2	2	RASGEF1B	153020
Brazilian		Fluorouracil|Tobacco Smoke Pollution	4.92	3	SEMA3A	10371
Brazilian		Cisplatin|Tobacco Smoke Pollution	4.54	4	SYT1	6857
Brazilian		Cisplatin|Mitomycin|Tobacco Smoke Pollution|Zinc	9.83	9	TFPI2	7980
Brazilian		Cisplatin|Tobacco Smoke Pollution	7.01	4	ZNF431	170959
Brazilian		Zinc	3.02	4	CCL18	6362
Brazilian		Tobacco Smoke Pollution	2.44	2	ACPP	56318
Brazilian		Fluorouracil|Tobacco Smoke Pollution	4.45	3	ACTG2	72
Brazilian		Cisplatin|Fluorouracil|Mitomycin|Tobacco Smoke Pollution	8.89	5	CDC6	990
Brazilian		Cisplatin|Tobacco Smoke Pollution	5.24	4	CLDN10	9071
Brazilian		Tobacco Smoke Pollution	2.36	2	EPGN	255324
Brazilian		Cisplatin	2.38	2	GCOM1	145781
Brazilian		Tobacco Smoke Pollution	1.71	2	IFI44	10561
Brazilian		Tobacco Smoke Pollution	2.81	2	LAMB4	22798
Brazilian		Cisplatin|Tobacco Smoke Pollution	4.48	4	LAMP3	27074
Brazilian		Tobacco Smoke Pollution	2.39	2	LYPD2	137797
Brazilian		Cisplatin|diallyl trisulfide|Tobacco Smoke Pollution|Zinc	7.6	9	PLAUR	5329
Brazilian		Cisplatin|nitrosobenzylmethylamine	4.53	3	PSMB9	5698
Brazilian		Tobacco Smoke Pollution	1.92	2	RBP7	116362
Brazilian		Fluorouracil|Mitomycin|Tobacco Smoke Pollution	7.33	4	RFC4	5984
Brazilian		Cisplatin|Tobacco Smoke Pollution	4.95	4	ST3GAL4	6484
Brazilian		Cisplatin|Tobacco Smoke Pollution	4.6	4	TCP11L2	255394
Brazilian		Cisplatin	1.92	2	TDO2	6999
Brazilian		Cisplatin|Zinc	2.94	6	FABP4	2167
Brazilian		Cisplatin|Fluorouracil|Tobacco Smoke Pollution	6.34	4	IFIT1	3434
Brazilian		Cisplatin|Tobacco Smoke Pollution	5.32	4	TSPAN1	10103
Chinese		Tobacco Smoke Pollution	1.78	2	CXCL13	10563
Chinese		Cisplatin|Tobacco Smoke Pollution|Zinc	8.34	8	APOBEC3B	9582
Chinese		Cisplatin|Tobacco Smoke Pollution	4.42	4	BBOX1	8424
Chinese		Cisplatin|Fluorouracil|Tobacco Smoke Pollution|Zinc	6.86	8	COL1A2	1278
Chinese		Fluorouracil|Tobacco Smoke Pollution	4.36	3	COL6A3	1293
Chinese		Tobacco Smoke Pollution	1.96	2	CYP2C18	1562
Chinese		Tobacco Smoke Pollution	2.24	2	EPHX3	79852
Chinese		Tobacco Smoke Pollution	2.62	2	FUT6	2528
Chinese		Tobacco Smoke Pollution	2	2	GDPD3	79153
Chinese		Cisplatin|diallyl trisulfide|Mitomycin|Tobacco Smoke Pollution	10.24	6	HEY1	23462
Chinese		Cisplatin|Tobacco Smoke Pollution	4.44	4	HLF	3131
Chinese		Cisplatin|Fluorouracil|nitrosobenzylmethylamine|Tobacco Smoke Pollution	6.74	5	ODC1	4953
Chinese		Tobacco Smoke Pollution	2.18	2	PRSS3	5646
Chinese		Tobacco Smoke Pollution	1.87	2	ABLIM3	22885
Chinese		Cisplatin|Tobacco Smoke Pollution	4.63	4	ALOX12	239
Chinese		Cisplatin|Tobacco Smoke Pollution	5.37	4	ANXA9	8416
Chinese		Cisplatin|Tobacco Smoke Pollution	4.69	4	BLNK	29760
Chinese		Cisplatin|Tobacco Smoke Pollution	5.88	4	C1ORF116	79098
Chinese		Tobacco Smoke Pollution	2.05	2	CEACAM6	4680
Chinese		Cisplatin|Tobacco Smoke Pollution	4.48	4	CH25H	9023
Chinese		Tobacco Smoke Pollution	2.4	2	CLCA4	22802
Chinese		Tobacco Smoke Pollution	1.94	2	CLIC3	9022
Chinese		Cisplatin|Fluorouracil|Tobacco Smoke Pollution|Zinc	6.95	8	COL3A1	1281
Chinese		Cisplatin|Fluorouracil|Tobacco Smoke Pollution	7.3	4	CRABP2	1382
Chinese		Cisplatin|Tobacco Smoke Pollution	6.27	4	CRCT1	54544
Chinese		Tobacco Smoke Pollution	2.53	2	CRISP3	10321
Chinese		Tobacco Smoke Pollution	2.42	2	CWH43	80157
Chinese		Tobacco Smoke Pollution|Zinc	4.17	6	CYP4B1	1580
Chinese		Cisplatin|Fluorouracil|nitrosobenzylmethylamine|Tobacco Smoke Pollution|Zinc	11.01	9	DUSP5	1847
Chinese		Cisplatin|Tobacco Smoke Pollution	4.35	4	ECM1	1893
Chinese		4-Nitroquinoline-1-oxide|Cisplatin|nitrosobenzylmethylamine|Tobacco Smoke Pollution|Vinorelbine	11.84	8	EPCAM	4072
Chinese		Tobacco Smoke Pollution	2.17	2	EPS8L1	54869
Chinese		Tobacco Smoke Pollution	2.19	2	EVPL	2125
Chinese		Tobacco Smoke Pollution|Zinc	5.28	6	GABRP	2568
Chinese		Cisplatin|Tobacco Smoke Pollution|Zinc	6.16	8	HPGD	3248
Chinese		Cisplatin|Fluorouracil|Tobacco Smoke Pollution|Zinc	8.87	8	HSPB8	26353
Chinese		Cisplatin|Fluorouracil|Mitomycin|nitrosobenzylmethylamine|Tobacco Smoke Pollution	7.97	6	IL18	3606
Chinese		Cisplatin|Tobacco Smoke Pollution	7.57	4	KLK12	43849
Chinese		Tobacco Smoke Pollution	2.34	2	KLK13	26085
Chinese	marker/mechanism	Cisplatin|Fluorouracil|nitrosobenzylmethylamine|Tobacco Smoke Pollution	10.22	6	KRT17	3872
Chinese		Cisplatin|Docetaxel|Tobacco Smoke Pollution|Zinc	10.7	8	MAL	4118
Chinese		Cisplatin|Tobacco Smoke Pollution	3.45	4	MGLL	11343
Chinese		Cisplatin|Fluorouracil|Tobacco Smoke Pollution	4.58	4	MMP1	4312
Chinese		4-Nitroquinoline-1-oxide|Cisplatin|Tobacco Smoke Pollution	6.71	6	MMP10	4319
Chinese		4-Nitroquinoline-1-oxide|Cisplatin|Tobacco Smoke Pollution	6.52	6	MMP12	4321
Chinese		4-Nitroquinoline-1-oxide|Cisplatin|Fluorouracil|Tobacco Smoke Pollution|Zinc	9.83	8	MMP3	4314
Chinese		nitrosobenzylmethylamine|Tobacco Smoke Pollution	4.6	3	NUCB2	4925
Chinese		Cisplatin|Tobacco Smoke Pollution|Zinc	7.02	8	PMEPA1	56937
Chinese		Cisplatin|Tobacco Smoke Pollution	4	4	PPL	5493
Chinese		Cisplatin|Tobacco Smoke Pollution	3.7	4	PPP1R3C	5507
Chinese		Cisplatin|Tobacco Smoke Pollution	4.99	4	PSCA	8000
Chinese		Tobacco Smoke Pollution	2.22	2	PTK6	5753
Chinese		Cisplatin|Tobacco Smoke Pollution	5.64	4	RHCG	51458
Chinese		Tobacco Smoke Pollution	2.08	2	SCEL	8796
Chinese		Fluorouracil|Tobacco Smoke Pollution	4.97	3	SCNN1B	6338
Chinese		Fluorouracil|Mitomycin|nitrosobenzylmethylamine|Tobacco Smoke Pollution|Zinc	12.3	9	SERPINB2	5055
Chinese		Cisplatin|Tobacco Smoke Pollution|Zinc	6.49	8	SERPINH1	871
Chinese		Tobacco Smoke Pollution	2.17	2	SPINK5	11005
Chinese		Cisplatin|Tobacco Smoke Pollution|Zinc	3.86	8	SPP1	6696
Chinese		Cisplatin|Fluorouracil|Mitomycin|Tobacco Smoke Pollution	8.95	5	TGFBI	7045
Chinese		Cisplatin|nitrosobenzylmethylamine|Tobacco Smoke Pollution	7.11	5	TGM1	7051
Chinese		Tobacco Smoke Pollution	2.45	2	TMPRSS11E	28983
Chinese		Tobacco Smoke Pollution	1.61	2	TMPRSS2	7113
Chinese		Cisplatin	2.22	2	UPK1A	11045
Chinese		Cisplatin|Tobacco Smoke Pollution	3.78	4	VCAN	1462
Chinese		Cisplatin|Tobacco Smoke Pollution	5.7	4	ZNF185	7739
Chinese		Tobacco Smoke Pollution	2.14	2	ENDOU	8909
Chinese		diallyl trisulfide|Fluorouracil|Mitomycin|Tobacco Smoke Pollution	9.07	5	UCHL1	7345
Chinese		Fluorouracil	3.06	1	ADIRF	10974
Chinese		Tobacco Smoke Pollution	2.65	2	IGHG3	3502
Chinese		Cisplatin|Tobacco Smoke Pollution|Zinc	5.15	8	CYP3A5	1577
Chinese		Cisplatin|Tobacco Smoke Pollution	3.46	4	ENO2	2026
Chinese		Cisplatin	2.45	2	IL36A	27179
Chinese		Cisplatin|Fluorouracil	4.57	2	APOC1	341
Chinese		Cisplatin|Fluorouracil|Tobacco Smoke Pollution	6.62	4	COL5A2	1290
Chinese		Cisplatin|Tobacco Smoke Pollution	3.96	4	CXCR2	3579
Chinese		Cisplatin|nitrosobenzylmethylamine|Tobacco Smoke Pollution|Zinc	9.28	9	EMP1	2012
Chinese		Tobacco Smoke Pollution	1.85	2	FLG	2312
Chinese		Docetaxel|Tobacco Smoke Pollution|Zinc	7.45	7	FMO2	2327
Chinese		Cisplatin|Fluorouracil|Tobacco Smoke Pollution|Zinc	7.31	8	IL1RN	3557
Chinese		Cisplatin|Tobacco Smoke Pollution	7.69	4	KLK11	11012
Chinese		Tobacco Smoke Pollution	2.03	2	MALL	7851
Chinese		Tobacco Smoke Pollution	1.83	2	MARCKSL1	65108
Chinese		Cisplatin|Tobacco Smoke Pollution	4.87	4	NMU	10874
Chinese		Cisplatin|Fluorouracil|Tobacco Smoke Pollution|Zinc	10.02	8	S100P	6286
Chinese		Tobacco Smoke Pollution	1.86	2	SERPINB1	1992
Chinese		nitrosobenzylmethylamine|Tobacco Smoke Pollution|Zinc	11.76	7	TMPRSS11D	9407
Chinese		Cisplatin|Tobacco Smoke Pollution	5.22	4	TTC9	23508
Chinese		Tobacco Smoke Pollution	2.01	2	ACP3	55
Chinese		Tobacco Smoke Pollution	2.34	2	MAB21L4	79919
Chinese		Cisplatin|Tobacco Smoke Pollution	5.01	4	TPPP3	51673
Chinese		Cisplatin|Fluorouracil|Tobacco Smoke Pollution	6.94	4	POSTN	10631
Chinese		Tobacco Smoke Pollution	2.23	2	TGM3	7053
Chinese		Tobacco Smoke Pollution	1.89	2	ANO1	55107
Chinese		Cisplatin|Fluorouracil|Mitomycin|Tobacco Smoke Pollution	10.66	5	CDA	978
Chinese		Tobacco Smoke Pollution	2.62	2	CRNN	49860
Chinese		Cisplatin|Tobacco Smoke Pollution|Zinc	7.77	8	KRT4	3851
Chinese		4-Nitroquinoline-1-oxide|Cisplatin|Tobacco Smoke Pollution|Zinc	7.63	8	MMP13	4322
Chinese		Cisplatin|Tobacco Smoke Pollution	4.59	4	SULT2B1	6820
Chinese		Tobacco Smoke Pollution	2.24	2	DSG1	1828
Chinese		Fluorouracil|Tobacco Smoke Pollution	4.54	3	CEP55	55165
Chinese		Cisplatin|Fluorouracil|Tobacco Smoke Pollution	6.67	4	ECT2	1894
Chinese		Cisplatin|Tobacco Smoke Pollution|Zinc	5.74	8	FOSB	2354
Chinese		Cisplatin	2.29	2	HOXA9	3205
Chinese		Cisplatin|diallyl trisulfide|Fluorouracil|Tobacco Smoke Pollution|Zinc	10.83	9	SNAI2	6591
Chinese		Cisplatin|Mitomycin|Tobacco Smoke Pollution	7.28	5	ABLIM1	3983
Chinese		Cisplatin|Mitomycin|nitrosobenzylmethylamine|Tobacco Smoke Pollution	9.2	6	ALDH3A1	218
Chinese	marker/mechanism	Tobacco Smoke Pollution	1.95	3	KRT13	3860
Chinese		Cisplatin|Fluorouracil|Mitomycin	13.31	3	MAGEA12	4111
Chinese		Cisplatin|Mitomycin	7.67	3	MAGEA3	4102
Chinese		Tobacco Smoke Pollution	1.92	2	MFAP2	4237
Chinese		Cisplatin|Tobacco Smoke Pollution|Zinc	5.45	8	S100A9	6280
Chinese		Cisplatin|Fluorouracil|Tobacco Smoke Pollution	11.11	4	SERPINB4	6318
Chinese		Cisplatin|Fluorouracil|Tobacco Smoke Pollution	7.93	4	SPRR1A	6698
Chinese		Tobacco Smoke Pollution	2.34	2	SPRR2D	6703
Chinese		Cisplatin	1.87	2	COL11A1	1301
Chinese		Cisplatin|Tobacco Smoke Pollution	3.19	4	GPX3	2878
Chinese		Tobacco Smoke Pollution|Zinc	4.55	6	HOPX	84525
Chinese		Tobacco Smoke Pollution	2.49	2	KRT24	192666
Chinese		Cisplatin|Tobacco Smoke Pollution	2.98	4	LCN2	3934
Chinese		nitrosobenzylmethylamine|Tobacco Smoke Pollution	6.13	3	LYPD3	27076
Chinese		Cisplatin|Fluorouracil|Mitomycin	13.31	3	MAGEA6	4105
Chinese		Tobacco Smoke Pollution|Zinc	4.15	6	MXD1	4084
Chinese		Tobacco Smoke Pollution	2.49	2	SERPINB13	5275
Chinese	marker/mechanism	nitrosobenzylmethylamine|Tobacco Smoke Pollution|Zinc	9.69	8	SERPINB3	6317
Chinese		Cisplatin|Tobacco Smoke Pollution	4.49	4	SNX10	29887
Chinese		Fluorouracil|Tobacco Smoke Pollution	6.39	3	SPRR3	6707
Chinese		Cisplatin	2.42	2	HOXD11	3237
Chinese		Fluorouracil|Tobacco Smoke Pollution	4.28	3	NTS	4922
Chinese		Cisplatin|Tobacco Smoke Pollution	3.77	4	CFD	1675
Chinese		Cisplatin|Fluorouracil|Tobacco Smoke Pollution|Zinc	6.4	8	TOP2A	7153
European		Cisplatin|Tobacco Smoke Pollution|Zinc	8.34	8	APOBEC3B	9582
European		Cisplatin|Tobacco Smoke Pollution	4.42	4	BBOX1	8424
European		Cisplatin|Fluorouracil|Tobacco Smoke Pollution|Zinc	6.86	8	COL1A2	1278
European		Fluorouracil|Tobacco Smoke Pollution	4.36	3	COL6A3	1293
European		Tobacco Smoke Pollution	1.96	2	CYP2C18	1562
European		Tobacco Smoke Pollution	2.24	2	EPHX3	79852
European		Tobacco Smoke Pollution	2.62	2	FUT6	2528
European		Tobacco Smoke Pollution	2	2	GDPD3	79153
European		Cisplatin|diallyl trisulfide|Mitomycin|Tobacco Smoke Pollution	10.24	6	HEY1	23462
European		Cisplatin|Tobacco Smoke Pollution	4.44	4	HLF	3131
European		Cisplatin|Fluorouracil|nitrosobenzylmethylamine|Tobacco Smoke Pollution	6.74	5	ODC1	4953
European		Tobacco Smoke Pollution	2.18	2	PRSS3	5646
European		Tobacco Smoke Pollution	1.87	2	ABLIM3	22885
European		Cisplatin|Tobacco Smoke Pollution	4.63	4	ALOX12	239
European		Cisplatin|Tobacco Smoke Pollution	5.37	4	ANXA9	8416
European		Cisplatin|Tobacco Smoke Pollution	4.69	4	BLNK	29760
European		Cisplatin|Tobacco Smoke Pollution	5.88	4	C1ORF116	79098
European		Tobacco Smoke Pollution	2.05	2	CEACAM6	4680
European		Cisplatin|Tobacco Smoke Pollution	4.48	4	CH25H	9023
European		Tobacco Smoke Pollution	2.4	2	CLCA4	22802
European		Tobacco Smoke Pollution	1.94	2	CLIC3	9022
European		Cisplatin|Fluorouracil|Tobacco Smoke Pollution|Zinc	6.95	8	COL3A1	1281
European		Cisplatin|Fluorouracil|Tobacco Smoke Pollution	7.3	4	CRABP2	1382
European		Cisplatin|Tobacco Smoke Pollution	6.27	4	CRCT1	54544
European		Tobacco Smoke Pollution	2.53	2	CRISP3	10321
European		Tobacco Smoke Pollution	2.42	2	CWH43	80157
European		Tobacco Smoke Pollution|Zinc	4.17	6	CYP4B1	1580
European		Cisplatin|Fluorouracil|nitrosobenzylmethylamine|Tobacco Smoke Pollution|Zinc	11.01	9	DUSP5	1847
European		Cisplatin|Tobacco Smoke Pollution	4.35	4	ECM1	1893
European		4-Nitroquinoline-1-oxide|Cisplatin|nitrosobenzylmethylamine|Tobacco Smoke Pollution|Vinorelbine	11.84	8	EPCAM	4072
European		Tobacco Smoke Pollution	2.17	2	EPS8L1	54869
European		Tobacco Smoke Pollution	2.19	2	EVPL	2125
European		Tobacco Smoke Pollution|Zinc	5.28	6	GABRP	2568
European		Cisplatin|Tobacco Smoke Pollution|Zinc	6.16	8	HPGD	3248
European		Cisplatin|Fluorouracil|Tobacco Smoke Pollution|Zinc	8.87	8	HSPB8	26353
European		Cisplatin|Fluorouracil|Mitomycin|nitrosobenzylmethylamine|Tobacco Smoke Pollution	7.97	6	IL18	3606
European		Cisplatin|Tobacco Smoke Pollution	7.57	4	KLK12	43849
European		Tobacco Smoke Pollution	2.34	2	KLK13	26085
European	marker/mechanism	Cisplatin|Fluorouracil|nitrosobenzylmethylamine|Tobacco Smoke Pollution	10.22	6	KRT17	3872
European		Cisplatin|Docetaxel|Tobacco Smoke Pollution|Zinc	10.7	8	MAL	4118
European		Cisplatin|Tobacco Smoke Pollution	3.45	4	MGLL	11343
European		Cisplatin|Fluorouracil|Tobacco Smoke Pollution	4.58	4	MMP1	4312
European		4-Nitroquinoline-1-oxide|Cisplatin|Tobacco Smoke Pollution	6.71	6	MMP10	4319
European		4-Nitroquinoline-1-oxide|Cisplatin|Tobacco Smoke Pollution	6.52	6	MMP12	4321
European		4-Nitroquinoline-1-oxide|Cisplatin|Fluorouracil|Tobacco Smoke Pollution|Zinc	9.83	8	MMP3	4314
European		nitrosobenzylmethylamine|Tobacco Smoke Pollution	4.6	3	NUCB2	4925
European		Cisplatin|Tobacco Smoke Pollution|Zinc	7.02	8	PMEPA1	56937
European		Cisplatin|Tobacco Smoke Pollution	4	4	PPL	5493
European		Cisplatin|Tobacco Smoke Pollution	3.7	4	PPP1R3C	5507
European		Cisplatin|Tobacco Smoke Pollution	4.99	4	PSCA	8000
European		Tobacco Smoke Pollution	2.22	2	PTK6	5753
European		Cisplatin|Tobacco Smoke Pollution	5.64	4	RHCG	51458
European		Tobacco Smoke Pollution	2.08	2	SCEL	8796
European		Fluorouracil|Tobacco Smoke Pollution	4.97	3	SCNN1B	6338
European		Fluorouracil|Mitomycin|nitrosobenzylmethylamine|Tobacco Smoke Pollution|Zinc	12.3	9	SERPINB2	5055
European		Cisplatin|Tobacco Smoke Pollution|Zinc	6.49	8	SERPINH1	871
European		Tobacco Smoke Pollution	2.17	2	SPINK5	11005
European		Cisplatin|Tobacco Smoke Pollution|Zinc	3.86	8	SPP1	6696
European		Cisplatin|Fluorouracil|Mitomycin|Tobacco Smoke Pollution	8.95	5	TGFBI	7045
European		Cisplatin|nitrosobenzylmethylamine|Tobacco Smoke Pollution	7.11	5	TGM1	7051
European		Tobacco Smoke Pollution	2.45	2	TMPRSS11E	28983
European		Tobacco Smoke Pollution	1.61	2	TMPRSS2	7113
European		Cisplatin	2.22	2	UPK1A	11045
European		Cisplatin|Tobacco Smoke Pollution	3.78	4	VCAN	1462
European		Cisplatin|Tobacco Smoke Pollution	5.7	4	ZNF185	7739
European		Tobacco Smoke Pollution	2.14	2	ENDOU	8909
European		Cisplatin|Tobacco Smoke Pollution	5.51	4	ABCA13	154664
European		Fluorouracil|Mitomycin|nitrosobenzylmethylamine|Tobacco Smoke Pollution	9.65	5	ALCAM	214
European		Cisplatin|Tobacco Smoke Pollution	4.3	4	ARPC1B	10095
European		Cisplatin|Mitomycin|Tobacco Smoke Pollution	6.97	5	BAMBI	25805
European		Fluorouracil|Tobacco Smoke Pollution	5.99	3	BARX2	8538
European		Cisplatin|Fluorouracil|Tobacco Smoke Pollution	6.79	4	BCAT1	586
European		Cisplatin|Tobacco Smoke Pollution	5.22	4	C15ORF48	84419
European		Cisplatin	2.54	2	C4ORF3	401152
European		Cisplatin|Tobacco Smoke Pollution	5.81	4	CA13	377677
European		Tobacco Smoke Pollution	1.83	2	CDH11	1009
European		Cisplatin|Tobacco Smoke Pollution	4.37	4	CDH3	1001
European		Cisplatin|Fluorouracil|Tobacco Smoke Pollution	6.7	4	COL12A1	1303
European		Cisplatin|Fluorouracil|Tobacco Smoke Pollution	8.58	4	CPA4	51200
European		4-Nitroquinoline-1-oxide|Cisplatin|Fluorouracil|Tobacco Smoke Pollution|Zinc	7.42	8	CXCL1	2919
European		Cisplatin|Tobacco Smoke Pollution	6.18	4	CYP4F12	66002
European		Cisplatin|Fluorouracil|nitrosobenzylmethylamine|Tobacco Smoke Pollution	7.58	5	DUSP6	1848
European		Cisplatin|Tobacco Smoke Pollution	5.03	4	EIF5A2	56648
European		Cisplatin|Docetaxel|Mitomycin|nitrosobenzylmethylamine|Tobacco Smoke Pollution	11.46	6	F2R	2149
European		Cisplatin|Docetaxel|Fluorouracil|Tobacco Smoke Pollution|Zinc	7.37	8	FN1	2335
European		Cisplatin|nitrosobenzylmethylamine|Tobacco Smoke Pollution	7.23	5	GREM1	26585
European		Cisplatin|Tobacco Smoke Pollution|Zinc	6.92	8	IGFBP7	3490
European		Cisplatin|Tobacco Smoke Pollution	4.26	4	KAT2B	8850
European		Tobacco Smoke Pollution	2.39	2	KLF8	11279
European		Cisplatin|Tobacco Smoke Pollution	3.53	4	LGALS1	3956
European		Cisplatin|Tobacco Smoke Pollution|Zinc	7.39	8	LMO7	4008
European		Tobacco Smoke Pollution	2.42	2	MUCL1	118430
European	marker/mechanism	4-Nitroquinoline-1-oxide|Cisplatin|diallyl trisulfide|Docetaxel|Fluorouracil|Mitomycin|nitrosobenzylmethylamine|Tobacco Smoke Pollution|Vinorelbine|Zinc	9.41	14	PTGS2	5743
European		Tobacco Smoke Pollution	2.34	2	RAET1E	135250
European		Tobacco Smoke Pollution	2.18	2	RPL39L	116832
European		Cisplatin|Tobacco Smoke Pollution	4.37	4	RRAGD	58528
European		Fluorouracil|Mitomycin|Tobacco Smoke Pollution	7.03	4	SLC16A6	9120
European		Cisplatin|Tobacco Smoke Pollution	4.95	4	SLC24A3	57419
European		Cisplatin|diallyl trisulfide|nitrosobenzylmethylamine|Tobacco Smoke Pollution	5.47	6	TIMP1	7076
European		Cisplatin|Tobacco Smoke Pollution|Zinc	5.68	8	TNC	3371
European		Cisplatin|nitrosobenzylmethylamine|Tobacco Smoke Pollution|Zinc	8.33	9	TNFRSF12A	51330
European		Cisplatin|Fluorouracil|Mitomycin|Tobacco Smoke Pollution	11.07	5	TP53I3	9540
European		Tobacco Smoke Pollution	2.42	2	TPRG1	285386
European		Cisplatin|Tobacco Smoke Pollution	6.94	4	ZNF426	79088
European		Tobacco Smoke Pollution	1.95	2	SASH1	23328
European		Tobacco Smoke Pollution	2.32	2	A2ML1	144568
European		Cisplatin|nitrosobenzylmethylamine|Tobacco Smoke Pollution	7.7	5	ADH7	131
European		Cisplatin|Tobacco Smoke Pollution	4.95	4	AIF1L	83543
European		Tobacco Smoke Pollution	2.15	2	ATP13A4	84239
European		Tobacco Smoke Pollution	2.36	2	BNIPL	149428
European		Tobacco Smoke Pollution	2.94	2	CEACAM7	1087
European		Tobacco Smoke Pollution	1.9	2	CGNL1	84952
European		Tobacco Smoke Pollution	2.53	2	CLDN17	26285
European		Cisplatin	2.33	2	CNFN	84518
European		Cisplatin|Fluorouracil|Tobacco Smoke Pollution|Zinc	4.67	8	COL1A1	1277
European		Cisplatin|diallyl trisulfide|nitrosobenzylmethylamine|N-methyl-N-benzylnitrosamine|Tobacco Smoke Pollution|Zinc	7.2	11	CYP2E1	1571
European		Tobacco Smoke Pollution	1.86	2	CYP2J2	1573
European		Cisplatin|Tobacco Smoke Pollution	4.27	4	DTL	51514
European		Cisplatin|Tobacco Smoke Pollution|Zinc	8.24	8	EHD3	30845
European		Cisplatin|Fluorouracil|Tobacco Smoke Pollution|Zinc	9.39	8	FADS1	3992
European		Tobacco Smoke Pollution	2.21	2	FAM3D	131177
European		Mitomycin|Tobacco Smoke Pollution	4.43	3	FHL1	2273
European		Cisplatin|Tobacco Smoke Pollution	5.22	4	FNDC4	64838
European		Tobacco Smoke Pollution	2.4	2	FUT3	2525
European		Cisplatin|Tobacco Smoke Pollution	5.05	4	GALNT12	79695
European		Tobacco Smoke Pollution	1.98	2	GBP6	163351
European		Cisplatin|Tobacco Smoke Pollution	4.48	4	GCNT3	9245
European		Cisplatin|Tobacco Smoke Pollution	5.17	4	GPD1L	23171
European		Cisplatin	2	2	GYS2	2998
European		Cisplatin|Fluorouracil|Tobacco Smoke Pollution	7.63	4	IFI6	2537
European		Cisplatin|Tobacco Smoke Pollution|Zinc	4.9	8	IGFBP3	3486
European		Cisplatin|Tobacco Smoke Pollution|Zinc	5.67	8	INHBA	3624
European		Tobacco Smoke Pollution	2.29	2	KRT78	196374
European		Cisplatin|Tobacco Smoke Pollution	3.78	4	LAMC2	3918
European		Cisplatin|Mitomycin|Tobacco Smoke Pollution	6.22	5	LPIN1	23175
European		Cisplatin|Tobacco Smoke Pollution	5.17	4	LRP12	29967
European		Cisplatin|Tobacco Smoke Pollution	3.87	4	LUM	4060
European		Fluorouracil|Tobacco Smoke Pollution	5.22	3	MLF1	4291
European		Cisplatin|Fluorouracil|Tobacco Smoke Pollution	6.92	4	MYBL2	4605
European		Cisplatin	2.06	2	NELL2	4753
European		Cisplatin|nitrosobenzylmethylamine|Tobacco Smoke Pollution	10.36	5	PADI1	29943
European		Tobacco Smoke Pollution	2.3	2	PAX9	5083
European		Tobacco Smoke Pollution	1.98	2	PHYHD1	254295
European		Cisplatin|Fluorouracil|Mitomycin|Tobacco Smoke Pollution|Zinc	9.32	9	PLAU	5328
European		nitrosobenzylmethylamine	3.64	1	PRSS27	83886
European		4-Nitroquinoline-1-oxide|Cisplatin|Tobacco Smoke Pollution	6.88	6	PTHLH	5744
European		Zinc	2.69	4	RDH12	145226
European		Cisplatin|Tobacco Smoke Pollution	5.19	4	SBSN	374897
European		Tobacco Smoke Pollution	1.95	2	SCIN	85477
European		Cisplatin|Tobacco Smoke Pollution	4.11	4	SEMA3C	10512
European		Cisplatin|Mitomycin|Tobacco Smoke Pollution|Zinc	4.85	9	SERPINE1	5054
European		Cisplatin|Tobacco Smoke Pollution	5.1	4	SHROOM3	57619
European		Mitomycin|Tobacco Smoke Pollution|Zinc	7.18	7	SORT1	6272
European		nitrosobenzylmethylamine	4.09	1	SPINK7	84651
European		Tobacco Smoke Pollution	2.19	2	ST6GALNAC1	55808
European		Cisplatin|Fluorouracil|Tobacco Smoke Pollution	7.82	4	TJP3	27134
European		Cisplatin|Tobacco Smoke Pollution	3.56	4	TNFAIP6	7130
European		Cisplatin|Tobacco Smoke Pollution	5.43	4	TRIP10	9322
European		Cisplatin|Mitomycin|Tobacco Smoke Pollution	9.01	5	UBL3	5412
European		Cisplatin|Tobacco Smoke Pollution	4.77	4	CAPN5	726
European		Tobacco Smoke Pollution	2.34	2	CD207	50489
European		Cisplatin|Mitomycin|Tobacco Smoke Pollution|Zinc	8.52	9	CHAC1	79094
European		Cisplatin	2.21	2	GGTA1	2681
European		Cisplatin|Fluorouracil|Tobacco Smoke Pollution	7.61	4	IFI35	3430
European		Cisplatin|Tobacco Smoke Pollution	4.99	4	KCNS3	3790
European		Cisplatin|Tobacco Smoke Pollution	4.25	4	SLCO1B3	28234
European		Cisplatin|Tobacco Smoke Pollution|Zinc	6.41	8	C1S	716
European		Cisplatin|Zinc	4.92	6	CDC42EP3	10602
European		Cisplatin	2.51	2	CYP4F22	126410
European		Cisplatin|Fluorouracil|Tobacco Smoke Pollution	7.15	4	DPYSL3	1809
European		Tobacco Smoke Pollution	1.67	2	MAP1B	4131
European		Tobacco Smoke Pollution	1.73	2	NRCAM	4897
European		4-Nitroquinoline-1-oxide|Tobacco Smoke Pollution	4.92	4	OSMR	9180
European		Cisplatin|Tobacco Smoke Pollution	3.9	4	PLTP	5360
European		Tobacco Smoke Pollution	2.13	2	POPDC3	64208
European		Tobacco Smoke Pollution	2.07	2	PRTFDC1	56952
European		Cisplatin|Zinc	5.31	6	SCHIP1	29970
European		Cisplatin|Tobacco Smoke Pollution	4.05	4	SDC2	6383
European		Fluorouracil	3.03	1	SGCE	8910
European		Cisplatin|Tobacco Smoke Pollution	3.8	4	STC1	6781
European		Tobacco Smoke Pollution	1.94	2	TMTC1	83857
European		Cisplatin|Tobacco Smoke Pollution|Zinc	5.15	8	CYP3A5	1577
European		Cisplatin|Tobacco Smoke Pollution	3.46	4	ENO2	2026
European		Cisplatin	2.45	2	IL36A	27179
European		Cisplatin|Fluorouracil	4.57	2	APOC1	341
European		Cisplatin|Fluorouracil|Tobacco Smoke Pollution	6.62	4	COL5A2	1290
European		Cisplatin|Tobacco Smoke Pollution	3.96	4	CXCR2	3579
European		Cisplatin|nitrosobenzylmethylamine|Tobacco Smoke Pollution|Zinc	9.28	9	EMP1	2012
European		Tobacco Smoke Pollution	1.85	2	FLG	2312
European		Docetaxel|Tobacco Smoke Pollution|Zinc	7.45	7	FMO2	2327
European		Cisplatin|Fluorouracil|Tobacco Smoke Pollution|Zinc	7.31	8	IL1RN	3557
European		Cisplatin|Tobacco Smoke Pollution	7.69	4	KLK11	11012
European		Tobacco Smoke Pollution	2.03	2	MALL	7851
European		Tobacco Smoke Pollution	1.83	2	MARCKSL1	65108
European		Cisplatin|Tobacco Smoke Pollution	4.87	4	NMU	10874
European		Cisplatin|Fluorouracil|Tobacco Smoke Pollution|Zinc	10.02	8	S100P	6286
European		Tobacco Smoke Pollution	1.86	2	SERPINB1	1992
European		nitrosobenzylmethylamine|Tobacco Smoke Pollution|Zinc	11.76	7	TMPRSS11D	9407
European		Cisplatin|Tobacco Smoke Pollution	5.22	4	TTC9	23508
European		Tobacco Smoke Pollution	2.01	2	ACP3	55
European		Tobacco Smoke Pollution	2.34	2	MAB21L4	79919
European		Cisplatin	1.81	2	ABAT	18
European		4-Nitroquinoline-1-oxide|CF regimen|Cisplatin|diallyl trisulfide|Docetaxel|Fluorouracil|Mitomycin|Tobacco Smoke Pollution	15.34	10	ABCC1	4363
European		Cisplatin|Tobacco Smoke Pollution	3.49	4	ACADM	34
European		Cisplatin|Fluorouracil|Tobacco Smoke Pollution|Zinc	10.22	8	ACKR3	57007
European		Cisplatin|Tobacco Smoke Pollution	5.14	4	ACVR1C	130399
European		Cisplatin	1.99	2	ALDH4A1	8659
European		Cisplatin|Tobacco Smoke Pollution	4.39	4	ALDH9A1	223
European		Cisplatin|diallyl trisulfide|Fluorouracil|Tobacco Smoke Pollution	6.05	5	BID	637
European		Cisplatin|Fluorouracil|Tobacco Smoke Pollution	5.84	4	CCNG2	901
European		Tobacco Smoke Pollution	1.88	2	CLTB	1212
European		Cisplatin|nitrosobenzylmethylamine|Zinc	7.61	7	CNN3	1266
European		Cisplatin|Tobacco Smoke Pollution	3.49	4	COL4A1	1282
European		Cisplatin|Fluorouracil|Mitomycin|Tobacco Smoke Pollution	10.14	5	COL4A2	1284
European		Cisplatin|Tobacco Smoke Pollution|Zinc	7.14	8	COL6A2	1292
European	marker/mechanism	diallyl trisulfide|Tobacco Smoke Pollution	4.75	4	CSTB	1476
European		Cisplatin|Fluorouracil|Mitomycin|Tobacco Smoke Pollution|Zinc	3.81	9	CXCL8	3576
European		Cisplatin|Tobacco Smoke Pollution|Zinc	5.78	8	CYP26A1	1592
European		Cisplatin|Tobacco Smoke Pollution	5.27	4	DHRS1	115817
European		Tobacco Smoke Pollution	1.94	2	DLG2	1740
European		Cisplatin|Fluorouracil|Tobacco Smoke Pollution	8.62	4	EHF	26298
European		Cisplatin|Tobacco Smoke Pollution	3.18	4	EPHX2	2053
European		Tobacco Smoke Pollution	1.87	2	ETFDH	2110
European		Cisplatin|Tobacco Smoke Pollution|Zinc	7.71	8	FAM214A	56204
European		Cisplatin|Tobacco Smoke Pollution	4.38	4	FBLN2	2199
European		Cisplatin|Tobacco Smoke Pollution	5.77	4	GALNT5	11227
European		Cisplatin|Tobacco Smoke Pollution|Zinc	6.92	8	GRB10	2887
European	marker/mechanism	Cisplatin|Fluorouracil|Tobacco Smoke Pollution	8.74	5	HMGN5	79366
European		Cisplatin	2.35	2	HOXC9	3225
European		Fluorouracil|Tobacco Smoke Pollution	4.18	3	HTRA1	5654
European		Cisplatin|Fluorouracil|nitrosobenzylmethylamine|Tobacco Smoke Pollution|Zinc	10.72	9	ID3	3399
European		Tobacco Smoke Pollution	2.12	2	IL36G	56300
European		4-Nitroquinoline-1-oxide|Cisplatin|Docetaxel|Fluorouracil|Mitomycin|Tobacco Smoke Pollution|Zinc	3.84	9	IL6	3569
European		Cisplatin|Tobacco Smoke Pollution|Zinc	8.31	8	INPP1	3628
European		Cisplatin	2.11	2	ITM2A	9452
European		Cisplatin	1.92	2	ITPR2	3709
European		Cisplatin	1.61	2	JAK2	3717
European		Cisplatin|Tobacco Smoke Pollution	5.14	4	LRRC20	55222
European		Cisplatin|Tobacco Smoke Pollution	5.61	4	MAB21L3	126868
European		Tobacco Smoke Pollution	2.01	2	MFHAS1	9258
European		Cisplatin|Tobacco Smoke Pollution	3.96	4	MGST2	4258
European		Fluorouracil	2.81	1	MPP7	143098
European		Fluorouracil|Tobacco Smoke Pollution|Zinc	7.94	7	NFE2L3	9603
European		Cisplatin	2.18	2	NT5C2	22978
European		Fluorouracil|Tobacco Smoke Pollution|Zinc	5.71	7	NTRK2	4915
European		Tobacco Smoke Pollution	1.72	2	NUF2	83540
European		Fluorouracil|Tobacco Smoke Pollution	5.42	3	PAQR8	85315
European		Fluorouracil|Tobacco Smoke Pollution|Zinc	6.19	7	PDCD4	27250
European		Cisplatin	2.35	2	PHACTR4	65979
European		Cisplatin|Tobacco Smoke Pollution	4.57	4	PHLDB2	90102
European		Cisplatin|Tobacco Smoke Pollution	4.42	4	PLAC8	51316
European		Cisplatin|Tobacco Smoke Pollution|Zinc	7.51	8	PLCB4	5332
European		Cisplatin|Tobacco Smoke Pollution	5.45	4	PRR15L	79170
European		Fluorouracil	2.89	1	PRSS2	5645
European		Cisplatin|Tobacco Smoke Pollution	4.72	4	PTPRZ1	5803
European		Cisplatin|Tobacco Smoke Pollution	4.51	4	PXDN	7837
European		Tobacco Smoke Pollution	2.05	2	RAB15	376267
European		Cisplatin|Tobacco Smoke Pollution	4.49	4	RAI14	26064
European		Cisplatin|Tobacco Smoke Pollution	4.83	4	SAMD9	54809
European		Tobacco Smoke Pollution	1.88	2	SEMA5A	9037
European		Tobacco Smoke Pollution	2.01	2	SLC44A3	126969
European		Cisplatin|Fluorouracil	5.68	2	SNAPC1	6617
European		Cisplatin|Fluorouracil|Tobacco Smoke Pollution	6.5	4	SOX4	6659
European		Cisplatin|Mitomycin|Tobacco Smoke Pollution|Zinc	8.96	9	STC2	8614
European		Cisplatin|Tobacco Smoke Pollution|Zinc	7.88	8	STK39	27347
European		Cisplatin|Tobacco Smoke Pollution	5.67	4	STRADB	55437
European		Cisplatin|Tobacco Smoke Pollution	4.95	4	TEAD4	7004
European		Tobacco Smoke Pollution	1.94	2	TENM2	57451
European		Cisplatin|Tobacco Smoke Pollution|Zinc	5.27	8	TF	7018
European		Cisplatin|Fluorouracil|Tobacco Smoke Pollution	6.62	4	TLR3	7098
European		Cisplatin|diallyl trisulfide|Tobacco Smoke Pollution	7.13	5	TWIST1	7291
European		Fluorouracil|Tobacco Smoke Pollution	4.56	3	VAT1	10493
European		Cisplatin|Fluorouracil|Tobacco Smoke Pollution	7.44	4	VAV3	10451
European		Tobacco Smoke Pollution	2.09	2	YOD1	55432
European		nitrosobenzylmethylamine|Tobacco Smoke Pollution|Zinc	6.11	7	AQP3	360
European		Cisplatin|Tobacco Smoke Pollution|Zinc	7.46	8	ACOX2	8309
European		Cisplatin|Fluorouracil|nitrosobenzylmethylamine|Tobacco Smoke Pollution|Zinc	11.6	9	ANXA3	306
European		Cisplatin|Tobacco Smoke Pollution	5.17	4	ATP6V1C2	245973
European		Cisplatin|Tobacco Smoke Pollution	5.14	4	BEX4	56271
European		Cisplatin|Tobacco Smoke Pollution	6.73	4	C16ORF74	404550
European		Tobacco Smoke Pollution	2.89	2	CAPN14	440854
European		4-Nitroquinoline-1-oxide|Tobacco Smoke Pollution|Zinc	4.51	6	CCL3	6348
European		Tobacco Smoke Pollution	2.51	2	CD1A	909
European		Cisplatin|Tobacco Smoke Pollution|Zinc	6.88	8	CEACAM1	634
European		Tobacco Smoke Pollution	3.19	2	CLCA3P	9629
European		Tobacco Smoke Pollution	2.37	2	CRISP2	7180
European		Cisplatin|Tobacco Smoke Pollution	4.74	4	CTHRC1	115908
European		Cisplatin|Tobacco Smoke Pollution	3.67	4	CTSC	1075
European		Tobacco Smoke Pollution	2.28	2	CXCL17	284340
European		Cisplatin|Tobacco Smoke Pollution	2.69	4	CYP11A1	1583
European		Cisplatin|Tobacco Smoke Pollution	3.29	4	DIO2	1734
European		Cisplatin|Fluorouracil|Tobacco Smoke Pollution	7.34	4	EPB41L3	23136
European		Fluorouracil|Tobacco Smoke Pollution	4.43	3	ESPL1	9700
European		Tobacco Smoke Pollution	2.03	2	FCGBP	8857
European		Cisplatin	2.25	2	FCHO2	115548
European		Cisplatin|Tobacco Smoke Pollution	4.76	4	GMDS	2762
European		Cisplatin|Tobacco Smoke Pollution	3.55	4	GPNMB	10457
European		Cisplatin|Tobacco Smoke Pollution	4.13	4	GPT2	84706
European		Cisplatin|Fluorouracil|Tobacco Smoke Pollution	9.07	4	GRHL3	57822
European		Cisplatin|Tobacco Smoke Pollution	5.17	4	GRPEL2	134266
European		Tobacco Smoke Pollution	2.09	2	HOMER3	9454
European		Cisplatin	2.09	2	IGF2BP2	10644
European		Cisplatin|Fluorouracil|Tobacco Smoke Pollution	5.97	4	ISG15	9636
European		Tobacco Smoke Pollution	2.65	2	KRT32	3882
European		Tobacco Smoke Pollution	1.83	2	LPCAT1	79888
European		Cisplatin|Docetaxel|Tobacco Smoke Pollution|Zinc	9.77	8	MUC1	4582
European		Tobacco Smoke Pollution	2.28	2	MUC20	200958
European		Fluorouracil|nitrosobenzylmethylamine|Tobacco Smoke Pollution	7.87	4	PFN2	5217
European		Tobacco Smoke Pollution	2.13	2	PHYHIP	9796
European		Cisplatin|Tobacco Smoke Pollution	5.4	4	PITX1	5307
European		Tobacco Smoke Pollution	2.07	2	PPFIA1	8500
European		Cisplatin	2.28	2	RANBP9	10048
European		Tobacco Smoke Pollution	2.14	2	SAMD5	389432
European		Tobacco Smoke Pollution	1.94	2	SIX1	6495
European		Cisplatin|Tobacco Smoke Pollution	5.17	4	SMAGP	57228
European		Tobacco Smoke Pollution	2.57	2	SPAG17	200162
European		Tobacco Smoke Pollution	2.03	2	SPNS2	124976
European		Cisplatin|Tobacco Smoke Pollution	5.27	4	THSD4	79875
European		Cisplatin	2.23	2	TMEM154	201799
European		Cisplatin|Fluorouracil|Tobacco Smoke Pollution	9.61	4	TMEM40	55287
European		Tobacco Smoke Pollution	2.11	2	TRNP1	388610
European		Tobacco Smoke Pollution	2.32	2	UPK3B	105375355
European		Cisplatin|Tobacco Smoke Pollution	5.85	4	VSIG10L	147645
European		Cisplatin|Tobacco Smoke Pollution	5.34	4	WDR54	84058
European		Zinc	2.72	4	WDR72	256764
European		Cisplatin|Tobacco Smoke Pollution	5.43	4	ARTN	9048
European		Tobacco Smoke Pollution	2.39	2	C6ORF132	647024
European		Tobacco Smoke Pollution	1.6	2	DGAT2	84649
European		Tobacco Smoke Pollution	2.04	2	DUSP9	1852
European		Cisplatin|Tobacco Smoke Pollution	5.05	4	ESAM	90952
European		Cisplatin|Tobacco Smoke Pollution	5.77	4	HS3ST6	64711
European		4-Nitroquinoline-1-oxide|Cisplatin|Tobacco Smoke Pollution	5.38	6	IL12A	3592
European		Cisplatin|Tobacco Smoke Pollution	3.97	4	INHBB	3625
European		Cisplatin|Tobacco Smoke Pollution	5.12	4	MAP4K2	5871
European		Tobacco Smoke Pollution	2.06	2	PRRX2	51450
European		Tobacco Smoke Pollution	2.03	2	RBM20	282996
European		Tobacco Smoke Pollution	2.42	2	STX19	415117
European		Tobacco Smoke Pollution	2.39	2	TCN1	6947
European		Cisplatin	2.92	2	XCL2	6846
European		Cisplatin	2.24	2	ZIC2	7546
European		Cisplatin|Tobacco Smoke Pollution|Zinc	2.51	8	AHR	196
European		Cisplatin|Tobacco Smoke Pollution|Zinc	7.66	8	ALDH3B1	221
European		Tobacco Smoke Pollution	2.81	2	ANKRD20A11P	391267
European		Cisplatin|Tobacco Smoke Pollution	4.01	4	ARRDC3	57561
European		Cisplatin|Tobacco Smoke Pollution	4.99	4	ASTN2	23245
European		Cisplatin|Tobacco Smoke Pollution|Zinc	8.91	8	BICD1	636
European		Cisplatin|Mitomycin|Tobacco Smoke Pollution	5.53	5	BMP2	650
European		Cisplatin|Tobacco Smoke Pollution	5.96	4	BRAT1	221927
European		Cisplatin|Tobacco Smoke Pollution|Zinc	8.91	8	C11ORF96	387763
European		Tobacco Smoke Pollution	2.44	2	C2CD4A	145741
European		Cisplatin	2.83	2	C3ORF80	401097
European		Tobacco Smoke Pollution	1.88	2	CAVIN3	112464
European		Tobacco Smoke Pollution	2.53	2	CCDC190	339512
European		Cisplatin|Tobacco Smoke Pollution	5.1	4	CDC42EP5	148170
European		Cisplatin|Tobacco Smoke Pollution	5.88	4	CFAP251	144406
European		Tobacco Smoke Pollution	1.65	2	CHRM3	1131
European		Fluorouracil|Tobacco Smoke Pollution	5.71	3	CHST7	56548
European		Cisplatin|Tobacco Smoke Pollution	5.01	4	CLIP2	7461
European		Cisplatin|Fluorouracil|Mitomycin|Tobacco Smoke Pollution|Zinc	14.71	9	COCH	1690
European		Cisplatin|Tobacco Smoke Pollution	4.27	4	CREB5	9586
European		Tobacco Smoke Pollution	2.2	2	CREG2	200407
European		Cisplatin|Tobacco Smoke Pollution	5.03	4	CRYBG1	202
European		Tobacco Smoke Pollution	3.19	2	CYP4F35P	284233
European		Cisplatin|Tobacco Smoke Pollution	5.88	4	CYSRT1	375791
European		Tobacco Smoke Pollution	2.32	2	DHRSX	207063
European		Tobacco Smoke Pollution	2.16	2	DZIP1	22873
European		Cisplatin|Fluorouracil|nitrosobenzylmethylamine|Tobacco Smoke Pollution|Zinc	6.99	9	EDN1	1906
European		Cisplatin|Tobacco Smoke Pollution	5.57	4	ELAPOR1	57535
European		Tobacco Smoke Pollution	3.28	2	EPIST	101927953
European		Cisplatin|Tobacco Smoke Pollution	4.17	4	ETV5	2119
European		Cisplatin|Tobacco Smoke Pollution	4.81	4	FADS3	3995
European		Tobacco Smoke Pollution	2.24	2	FAM221A	340277
European		Cisplatin|Tobacco Smoke Pollution	3.73	4	FBN1	2200
European		Cisplatin|Fluorouracil|Tobacco Smoke Pollution|Zinc	10.72	8	FERMT2	10979
European		Cisplatin|Zinc	5.36	6	FOXD1	2297
European		Cisplatin|Zinc	5.64	6	FOXF2	2295
European		Cisplatin|Fluorouracil|Tobacco Smoke Pollution	7.3	4	FZD2	2535
European		Cisplatin|Tobacco Smoke Pollution	4.44	4	GSDME	1687
European		Tobacco Smoke Pollution	1.75	2	GUCY1A1	2982
European		Cisplatin|Tobacco Smoke Pollution|Zinc	7.46	8	H2AC6	8334
European		Cisplatin|Tobacco Smoke Pollution	5.08	4	H3C4	8351
European		Cisplatin	2.21	2	HOXA10	3206
European		Cisplatin|Tobacco Smoke Pollution	5.29	4	IRAG2	4033
European		Tobacco Smoke Pollution	2.02	2	ITPRID2	6744
European		Tobacco Smoke Pollution	2.32	2	JAKMIP3	282973
European		Cisplatin|Tobacco Smoke Pollution	5.88	4	KCND1	3750
European		Cisplatin|Tobacco Smoke Pollution	5.05	4	KLHL13	90293
European		Tobacco Smoke Pollution	3.74	2	LINC00551	283483
European		Cisplatin	3.2	2	LINC00852	84657
European		Tobacco Smoke Pollution	3.05	2	LINC00888	100505687
European		Tobacco Smoke Pollution	1.76	2	LOXL1	4016
European		Tobacco Smoke Pollution	1.99	2	LY6D	8581
European		Fluorouracil	3.65	1	MAGED4B	81557
European		Cisplatin|Tobacco Smoke Pollution|Zinc	9	8	MTA2	9219
European		Tobacco Smoke Pollution	2.4	2	MUCL3	135656
European		Tobacco Smoke Pollution	2.34	2	MYZAP	100820829
European		Cisplatin|Tobacco Smoke Pollution	4.55	4	NAV1	89796
European		Cisplatin|Tobacco Smoke Pollution	5.1	4	NKD2	85409
European		Cisplatin|Tobacco Smoke Pollution	5.22	4	NXPE3	91775
European		Cisplatin|Fluorouracil|Tobacco Smoke Pollution	7.44	4	OLFM1	10439
European		Cisplatin|Tobacco Smoke Pollution	5.45	4	PAIP2B	400961
European		Tobacco Smoke Pollution	2.06	2	PAQR5	54852
European		Fluorouracil|Tobacco Smoke Pollution	5.01	3	PCOLCE2	26577
European		Mitomycin|Tobacco Smoke Pollution|Zinc	8.47	7	PKIA	5569
European		Cisplatin|Fluorouracil|Tobacco Smoke Pollution	8.82	4	PLEKHO1	51177
European		Tobacco Smoke Pollution	2.3	2	PRXL2C	195827
European		Tobacco Smoke Pollution	2.23	2	PWWP3B	139221
European		Tobacco Smoke Pollution|Zinc	4.77	6	RHOBTB1	9886
European		Tobacco Smoke Pollution	2.07	2	ROR2	4920
European		Cisplatin|Tobacco Smoke Pollution	5.1	4	SAC3D1	29901
European		Tobacco Smoke Pollution|Zinc	5.03	6	SCGB1A1	7356
European		Cisplatin|Tobacco Smoke Pollution	5.1	4	SCN9A	6335
European		Cisplatin|Tobacco Smoke Pollution	5.81	4	SDK1	221935
European		Tobacco Smoke Pollution	1.95	2	SELENOM	140606
European		Tobacco Smoke Pollution	1.88	2	SH3BGRL	6451
European		Cisplatin|Tobacco Smoke Pollution	4.41	4	SLC16A7	9194
European		Tobacco Smoke Pollution|Zinc	4.97	6	SMPX	23676
European		Cisplatin|Tobacco Smoke Pollution	5.08	4	TENT5B	115572
European		Tobacco Smoke Pollution	2.68	2	TEX26	122046
European		Tobacco Smoke Pollution	1.87	2	TMEM158	25907
European		Tobacco Smoke Pollution	2.36	2	TMEM220	388335
European		Cisplatin|Tobacco Smoke Pollution	4.97	4	TOX2	84969
European		Cisplatin|Tobacco Smoke Pollution	5.03	4	TTC7B	145567
European		Fluorouracil	3.01	1	UPRT	139596
European		Cisplatin|Tobacco Smoke Pollution|Zinc	11.61	8	ZNF275	10838
European		Tobacco Smoke Pollution	2.68	2	ZNF662	389114
European		Cisplatin|Tobacco Smoke Pollution	5.57	4	ZNF703	80139
European		Tobacco Smoke Pollution	2.57	2	ZNF844	284391
European		Cisplatin|Fluorouracil|Tobacco Smoke Pollution	6.94	4	POSTN	10631
European		Tobacco Smoke Pollution	2.23	2	TGM3	7053
European		Tobacco Smoke Pollution	1.89	2	ANO1	55107
European		Cisplatin|Fluorouracil|Mitomycin|Tobacco Smoke Pollution	10.66	5	CDA	978
European		Tobacco Smoke Pollution	2.62	2	CRNN	49860
European		Cisplatin|Tobacco Smoke Pollution|Zinc	7.77	8	KRT4	3851
European		4-Nitroquinoline-1-oxide|Cisplatin|Tobacco Smoke Pollution|Zinc	7.63	8	MMP13	4322
European		Cisplatin|Tobacco Smoke Pollution	4.59	4	SULT2B1	6820
European		Tobacco Smoke Pollution	2.24	2	DSG1	1828
European		Cisplatin|diallyl trisulfide|Fluorouracil|Tobacco Smoke Pollution	7.19	5	CAV1	857
European		Cisplatin|Fluorouracil|Tobacco Smoke Pollution|Zinc	8.87	8	CITED2	10370
European		Cisplatin|Tobacco Smoke Pollution	5.34	4	CTTNBP2	83992
European		Cisplatin|Tobacco Smoke Pollution	4.65	4	DDX60	55601
European		Cisplatin|Fluorouracil|Tobacco Smoke Pollution	8.34	4	ENAH	55740
European	marker/mechanism	Mitomycin|nitrosobenzylmethylamine|Tobacco Smoke Pollution	7.39	5	FAT1	2195
European		Cisplatin|Tobacco Smoke Pollution	4.77	4	FMNL2	114793
European		Cisplatin|Fluorouracil|Tobacco Smoke Pollution	7.71	4	FNDC3B	64778
European		Tobacco Smoke Pollution	1.86	2	GNA12	2768
European		Cisplatin	2.13	2	GOLIM4	27333
European		Tobacco Smoke Pollution	1.98	2	GOLM1	51280
European		Cisplatin|Fluorouracil|Tobacco Smoke Pollution	6.65	4	IFITM1	8519
European		Cisplatin|nitrosobenzylmethylamine|Tobacco Smoke Pollution	7.15	5	LTBP1	4052
European		Cisplatin|Tobacco Smoke Pollution|Zinc	7.34	8	LYZ	4069
European		Tobacco Smoke Pollution|Zinc	5.76	6	MACC1	346389
European		Tobacco Smoke Pollution	1.97	2	PHACTR2	9749
European		Cisplatin	2.27	2	PLEKHA7	144100
European		Tobacco Smoke Pollution	2.65	2	RNASE7	84659
European		Cisplatin|Tobacco Smoke Pollution	5.03	4	SLC16A9	220963
European		Cisplatin|Fluorouracil|Tobacco Smoke Pollution|Zinc	8.19	8	SLC2A3	6515
European		Tobacco Smoke Pollution|Zinc	3.67	6	SLC6A4	6532
European		Cisplatin|Fluorouracil|Tobacco Smoke Pollution	5.72	4	SPARC	6678
European		Cisplatin|Tobacco Smoke Pollution|Zinc	7.36	8	SULF1	23213
European		Cisplatin|Fluorouracil|Tobacco Smoke Pollution	5.43	4	THBS1	7057
European		Cisplatin|Tobacco Smoke Pollution|Zinc	6.88	8	TRIP13	9319
European		Cisplatin	2.16	2	WNK4	65266
European		Tobacco Smoke Pollution	2.44	2	ALOX15B	247
European		Tobacco Smoke Pollution	2.2	2	ATG9B	285973
European		Tobacco Smoke Pollution	2.08	2	ATP6V0A4	50617
European		Tobacco Smoke Pollution|Zinc	6.51	6	C18ORF25	147339
European		Cisplatin|Tobacco Smoke Pollution	5.1	4	CAB39L	81617
European		Tobacco Smoke Pollution	2.36	2	CEACAM5	1048
European		Tobacco Smoke Pollution	2.08	2	EPB41L4A	64097
European		Cisplatin|nitrosobenzylmethylamine|Tobacco Smoke Pollution	6.1	5	FST	10468
European		Cisplatin|nitrosobenzylmethylamine|Tobacco Smoke Pollution	7.48	5	GCHFR	2644
European		Tobacco Smoke Pollution	1.97	2	HLTF	6596
European		Cisplatin	2.34	2	HOXD10	3236
European		Tobacco Smoke Pollution	1.85	2	IFI44L	10964
European		Cisplatin|Tobacco Smoke Pollution	5.05	4	IKZF2	22807
European		Tobacco Smoke Pollution|Zinc	4.82	6	IVL	3713
European		Cisplatin|Tobacco Smoke Pollution	4.14	4	LAMB3	3914
European		4-Nitroquinoline-1-oxide|Cisplatin|diallyl trisulfide|Docetaxel|Fluorouracil|Tobacco Smoke Pollution|Zinc	7.95	9	MMP9	4318
European		Tobacco Smoke Pollution	2.36	2	MUC15	143662
European		Tobacco Smoke Pollution	1.84	2	PDPN	10630
European		Tobacco Smoke Pollution	1.93	2	PLOD3	8985
European		Cisplatin|nitrosobenzylmethylamine|Tobacco Smoke Pollution	6.6	5	PRSS23	11098
European		Tobacco Smoke Pollution|Zinc	5.96	6	SLC39A2	29986
European		Tobacco Smoke Pollution|Zinc	4.02	6	THY1	7070
European		Tobacco Smoke Pollution	2.09	2	TREM1	54210
European		Cisplatin|Tobacco Smoke Pollution	5.54	4	ELOVL4	6785
European		Cisplatin|Mitomycin|Tobacco Smoke Pollution	6.14	5	MME	4311
European		Tobacco Smoke Pollution|Zinc	6.41	6	TTC22	55001
European		Tobacco Smoke Pollution|Zinc	4.71	6	BAG2	9532
European		Cisplatin|Tobacco Smoke Pollution|Zinc	7.29	8	C1R	715
European		Cisplatin|Fluorouracil|Tobacco Smoke Pollution|Zinc	9.83	8	CCNA1	8900
European		Cisplatin|Fluorouracil|Tobacco Smoke Pollution	7.76	4	EMP3	2014
European		Cisplatin|Tobacco Smoke Pollution	4.05	4	HAS2	3037
European		Cisplatin|diallyl trisulfide|Tobacco Smoke Pollution	6.51	5	ITGA5	3678
European		Zinc	2.71	4	ITM2C	81618
European		Cisplatin|Fluorouracil|Tobacco Smoke Pollution	7.23	4	LAMC1	3915
European		Cisplatin|Fluorouracil	5.82	2	LY6G6C	80740
European		Cisplatin|Tobacco Smoke Pollution|Zinc	6.16	8	MGP	4256
European		Cisplatin|Tobacco Smoke Pollution	5.74	4	MPZL3	196264
European		Cisplatin|Tobacco Smoke Pollution	5.45	4	NIPAL1	152519
European		Cisplatin|Docetaxel|Mitomycin|Tobacco Smoke Pollution	9.53	5	PMP22	5376
European		Tobacco Smoke Pollution	1.87	2	PON3	5446
European		Tobacco Smoke Pollution	2	2	RASGEF1B	153020
European		Fluorouracil|Tobacco Smoke Pollution	4.92	3	SEMA3A	10371
European		Cisplatin|Tobacco Smoke Pollution	4.54	4	SYT1	6857
European		Cisplatin|Mitomycin|Tobacco Smoke Pollution|Zinc	9.83	9	TFPI2	7980
European		Cisplatin|Tobacco Smoke Pollution	7.01	4	ZNF431	170959
European		Cisplatin|Mitomycin|Tobacco Smoke Pollution	7.28	5	ABLIM1	3983
European		Cisplatin|Mitomycin|nitrosobenzylmethylamine|Tobacco Smoke Pollution	9.2	6	ALDH3A1	218
European	marker/mechanism	Tobacco Smoke Pollution	1.95	3	KRT13	3860
European		Cisplatin|Fluorouracil|Mitomycin	13.31	3	MAGEA12	4111
European		Cisplatin|Mitomycin	7.67	3	MAGEA3	4102
European		Tobacco Smoke Pollution	1.92	2	MFAP2	4237
European		Cisplatin|Tobacco Smoke Pollution|Zinc	5.45	8	S100A9	6280
European		Cisplatin|Fluorouracil|Tobacco Smoke Pollution	11.11	4	SERPINB4	6318
European		Cisplatin|Fluorouracil|Tobacco Smoke Pollution	7.93	4	SPRR1A	6698
European		Tobacco Smoke Pollution	2.34	2	SPRR2D	6703
European		Cisplatin	1.87	2	COL11A1	1301
European		Cisplatin|Tobacco Smoke Pollution	3.19	4	GPX3	2878
European		Tobacco Smoke Pollution|Zinc	4.55	6	HOPX	84525
European		Tobacco Smoke Pollution	2.49	2	KRT24	192666
European		Cisplatin|Tobacco Smoke Pollution	2.98	4	LCN2	3934
European		nitrosobenzylmethylamine|Tobacco Smoke Pollution	6.13	3	LYPD3	27076
European		Cisplatin|Fluorouracil|Mitomycin	13.31	3	MAGEA6	4105
European		Tobacco Smoke Pollution|Zinc	4.15	6	MXD1	4084
European		Tobacco Smoke Pollution	2.49	2	SERPINB13	5275
European	marker/mechanism	nitrosobenzylmethylamine|Tobacco Smoke Pollution|Zinc	9.69	8	SERPINB3	6317
European		Cisplatin|Tobacco Smoke Pollution	4.49	4	SNX10	29887
European		Fluorouracil|Tobacco Smoke Pollution	6.39	3	SPRR3	6707
European		Cisplatin	2.42	2	HOXD11	3237
European		Fluorouracil|Tobacco Smoke Pollution	4.28	3	NTS	4922
European		Zinc	2.75	4	A1BG	1
European		Cisplatin|Docetaxel|Tobacco Smoke Pollution	9.36	4	ABCA12	26154
European		Docetaxel|Tobacco Smoke Pollution	5.14	3	ABCA5	23461
European		Cisplatin	2.02	2	ACAA1	30
European		Cisplatin|Tobacco Smoke Pollution	4.93	4	ACVR1	90
European		Cisplatin|Tobacco Smoke Pollution|Zinc	6.35	8	ADA	100
European		Cisplatin|Zinc	4.86	6	ADAM12	8038
European		Cisplatin|Tobacco Smoke Pollution	5.03	4	ADAMTSL4	54507
European		Cisplatin	2.07	2	ADCY3	109
European		Tobacco Smoke Pollution	2.4	2	ADGRE2	30817
European		Tobacco Smoke Pollution	2.15	2	ADGRF1	266977
European		Zinc	2.66	4	ADH1C	126
European		Cisplatin|Fluorouracil|Tobacco Smoke Pollution	5.39	4	AKR1B10	57016
European		Tobacco Smoke Pollution	1.95	2	AKTIP	64400
European		Cisplatin|Fluorouracil|Tobacco Smoke Pollution	6.31	4	ALDH1A3	220
European	marker/mechanism	Cisplatin|nitrosobenzylmethylamine|Tobacco Smoke Pollution|Zinc	7.51	11	ALDH2	217
European		Tobacco Smoke Pollution	2.15	2	ALDH3B2	222
European		Cisplatin|Tobacco Smoke Pollution	3.98	4	ALDH7A1	501
European		Cisplatin|Tobacco Smoke Pollution	5.48	4	ALS2CL	259173
European		Fluorouracil|Tobacco Smoke Pollution	5.6	3	AMFR	267
European		Cisplatin|Tobacco Smoke Pollution	4.48	4	AMIGO2	347902
European		Tobacco Smoke Pollution	2.33	2	ANKRD35	148741
European	marker/mechanism	Cisplatin|diallyl trisulfide|Fluorouracil|nitrosobenzylmethylamine|Tobacco Smoke Pollution|Zinc	13.15	11	ANXA1	301
European		Tobacco Smoke Pollution	1.96	2	AP2B1	163
European		Fluorouracil	3.01	1	APBA2	321
European		Cisplatin|diallyl trisulfide|Docetaxel|Tobacco Smoke Pollution|Zinc	4.73	9	AR	367
European		Cisplatin|Tobacco Smoke Pollution	4.97	4	ARF6	382
European		Cisplatin|Tobacco Smoke Pollution	4.89	4	ASB2	51676
European		Tobacco Smoke Pollution	2.15	2	ATXN7	6314
European		Cisplatin|Tobacco Smoke Pollution	5.64	4	AUNIP	79000
European		Tobacco Smoke Pollution	2.37	2	B3GNT8	374907
European		Tobacco Smoke Pollution	2.08	2	BCAS1	8537
European		Cisplatin	1.52	2	BCHE	590
European		Zinc	2.7	4	BCL7A	605
European		Fluorouracil|Tobacco Smoke Pollution	5.71	3	BRIX1	55299
European		Cisplatin|Tobacco Smoke Pollution	4.99	4	BTBD11	74007
European		Cisplatin|Fluorouracil|Tobacco Smoke Pollution	11.63	4	C11ORF24	53838
European		Cisplatin	2.45	2	C1ORF112	55732
European		Tobacco Smoke Pollution	2.02	2	CAB39	51719
European		Cisplatin|Fluorouracil|Tobacco Smoke Pollution	9.16	4	CABYR	26256
European		Cisplatin|Tobacco Smoke Pollution	4.31	4	CALB1	793
European		Zinc	2.58	4	CAPN6	827
European		Cisplatin|Tobacco Smoke Pollution	4.97	4	CCDC6	8030
European		Cisplatin|Tobacco Smoke Pollution	5.24	4	CCDC69	26112
European		Cisplatin|Zinc	5.58	6	CCNB1IP1	57820
European		Tobacco Smoke Pollution	2.18	2	CCNYL1	151195
European		Cisplatin|Fluorouracil|Tobacco Smoke Pollution|Zinc	9.78	8	CD38	952
European		Tobacco Smoke Pollution	1.76	2	CDH13	1012
European		Cisplatin	2	2	CDK7	1022
European		Cisplatin|Fluorouracil|nitrosobenzylmethylamine|Tobacco Smoke Pollution|Zinc	11.67	9	CDKN1C	1028
European		Tobacco Smoke Pollution	2.33	2	CERS3	204219
European		nitrosobenzylmethylamine|Tobacco Smoke Pollution	3.76	3	CES1	1066
European		Cisplatin|Mitomycin|Tobacco Smoke Pollution	11.82	5	CKMT1B	1159
European		Cisplatin|Tobacco Smoke Pollution	5.22	4	CMSS1	84319
European		Cisplatin|Tobacco Smoke Pollution|Zinc	6.36	8	COL18A1	80781
European		Tobacco Smoke Pollution	1.93	2	COL4A6	1288
European		Tobacco Smoke Pollution	2.18	2	COLGALT1	79709
European		Cisplatin|Tobacco Smoke Pollution	4.91	4	CPEB3	22849
European		Cisplatin|Tobacco Smoke Pollution	4.46	4	CPEB4	80315
European		Cisplatin|Tobacco Smoke Pollution	4.69	4	CPM	1368
European		Cisplatin|Tobacco Smoke Pollution	5.01	4	CPPED1	55313
European		Cisplatin|Tobacco Smoke Pollution	5.34	4	CPVL	54504
European		Cisplatin|Fluorouracil|Tobacco Smoke Pollution	8.94	4	CPXM1	56265
European		Cisplatin|Mitomycin|Tobacco Smoke Pollution	7.5	5	CRIP2	1397
European		Cisplatin|Tobacco Smoke Pollution	4.93	4	CRLF1	9244
European		4-Nitroquinoline-1-oxide|Cisplatin|Tobacco Smoke Pollution|Zinc	7.73	8	CRYAB	1410
European		Tobacco Smoke Pollution	1.79	2	CTNND1	1500
European		4-Nitroquinoline-1-oxide|Cisplatin|Fluorouracil|Tobacco Smoke Pollution|Zinc	13.29	8	CTTN	2017
European		Cisplatin|Tobacco Smoke Pollution	3.84	4	CXCL14	9547
European		Cisplatin|Tobacco Smoke Pollution	4.97	4	CYBRD1	79901
European		Cisplatin|Docetaxel|Tobacco Smoke Pollution	3.06	4	CYP1B1	1545
European		Tobacco Smoke Pollution	2.19	2	CYP4X1	260293
European		Cisplatin|Tobacco Smoke Pollution	4.45	4	DACT1	51339
European		Cisplatin|Tobacco Smoke Pollution	5.29	4	DBNL	28988
European		Fluorouracil|Tobacco Smoke Pollution|Zinc	7.17	7	DCLK1	9201
European		Cisplatin|Tobacco Smoke Pollution	4.46	4	DGKA	1606
European		Cisplatin|Tobacco Smoke Pollution	3.49	4	DHCR24	1718
European		Cisplatin|Mitomycin|Tobacco Smoke Pollution	7.48	5	DKK3	27122
European		nitrosobenzylmethylamine|Zinc	5.49	5	DLX5	1749
European		Cisplatin|Mitomycin	3.47	3	DNMT1	1786
European		Cisplatin	2.27	2	DOCK3	1795
European		Cisplatin|Tobacco Smoke Pollution	4.27	4	DSC2	1824
European		Cisplatin|Tobacco Smoke Pollution	4.85	4	DYNLT3	6990
European		Cisplatin|Tobacco Smoke Pollution	4.87	4	ECHDC2	55268
European		Tobacco Smoke Pollution|Zinc	5.79	6	EDA	1896
European		Cisplatin|Tobacco Smoke Pollution	3.68	4	EFNA1	1942
European		Cisplatin|nitrosobenzylmethylamine|Tobacco Smoke Pollution|Zinc	8.47	9	EGR2	1959
European		Cisplatin|Tobacco Smoke Pollution|Zinc	7.18	8	ELF3	1999
European		Cisplatin|Tobacco Smoke Pollution	3.49	4	ELOVL6	79071
European		Cisplatin	2.47	2	EMILIN3	90187
European		Tobacco Smoke Pollution	1.57	2	ENC1	8507
European		Fluorouracil|Mitomycin|Tobacco Smoke Pollution|Zinc	9.71	8	EPHA2	1969
European		Cisplatin|Fluorouracil|Tobacco Smoke Pollution	5.95	4	EREG	2069
European		Cisplatin|Tobacco Smoke Pollution	4.87	4	ERMP1	79956
European		Cisplatin|Tobacco Smoke Pollution	4.93	4	EVA1A	84141
European		Cisplatin|Tobacco Smoke Pollution	5.43	4	FAM135A	57579
European		Cisplatin	2.55	2	FAM162B	221303
European		Cisplatin|Tobacco Smoke Pollution	5.01	4	FAM89A	375061
European		Cisplatin|nitrosobenzylmethylamine|Tobacco Smoke Pollution	8.57	5	FGF13	2258
European		Cisplatin|Tobacco Smoke Pollution	4.65	4	FJX1	24147
European		Cisplatin	2.06	2	FLT3	2322
European		Docetaxel|nitrosobenzylmethylamine|Tobacco Smoke Pollution	7.1	4	FMO3	2328
European		Cisplatin|diallyl trisulfide|Fluorouracil|Mitomycin|Tobacco Smoke Pollution|Zinc	5.82	10	FOS	2353
European		Cisplatin|Fluorouracil|nitrosobenzylmethylamine|Tobacco Smoke Pollution|Zinc	9.61	9	FOSL1	8061
European		Cisplatin|Tobacco Smoke Pollution|Zinc	5.19	8	FOXO1	2308
European		Tobacco Smoke Pollution	2.11	2	FZD9	8326
European		Cisplatin|Tobacco Smoke Pollution	4.89	4	GAB2	9846
European		Tobacco Smoke Pollution	1.75	2	GDA	9615
European		Cisplatin|Tobacco Smoke Pollution	3.75	4	GJB2	2706
European		Cisplatin|Fluorouracil|Tobacco Smoke Pollution	6.91	4	GLI1	2735
European		Cisplatin|Tobacco Smoke Pollution	5.12	4	GLIS3	169792
European		Cisplatin|Tobacco Smoke Pollution|Zinc	6.8	8	GMNN	51053
European		Cisplatin|Tobacco Smoke Pollution	4.97	4	GPC6	10082
European		Tobacco Smoke Pollution	1.9	2	GPX8	493869
European		Tobacco Smoke Pollution	1.98	2	GRP	2922
European		Cisplatin|Tobacco Smoke Pollution	4.52	4	GULP1	51454
European		Tobacco Smoke Pollution|Zinc	5.92	6	HBA2	3040
European		Cisplatin|Fluorouracil|Tobacco Smoke Pollution|Zinc	9.34	8	HBB	3043
European		Cisplatin|Tobacco Smoke Pollution|Zinc	9.94	8	HES4	57801
European		Tobacco Smoke Pollution|Zinc	4.51	6	HIGD1A	25994
European		Tobacco Smoke Pollution	2.13	2	HLA-DRA	3122
European		Tobacco Smoke Pollution	2.09	2	HOXB2	3212
European		nitrosobenzylmethylamine	3.49	1	HSPB3	8988
European		Tobacco Smoke Pollution	1.94	2	HTRA3	94031
European		Cisplatin	2.77	2	IGFL2	147920
European		Cisplatin|Tobacco Smoke Pollution|Zinc	6.3	8	IL11	3589
European		Tobacco Smoke Pollution	2.24	2	IL17D	53342
European		Cisplatin|Fluorouracil|Mitomycin|Tobacco Smoke Pollution|Zinc	6.53	9	IL1A	3552
European		Cisplatin|Tobacco Smoke Pollution	4.95	4	IL32	9235
European		Tobacco Smoke Pollution	2.01	2	IPO9	55705
European		Cisplatin|Tobacco Smoke Pollution|Zinc	5.02	8	IRS1	3667
European		Tobacco Smoke Pollution|Zinc	5.61	6	ITCH	83737
European		Cisplatin	2.09	2	ITPKA	3706
European		Cisplatin|Tobacco Smoke Pollution	5.45	4	ITPKC	80271
European		Cisplatin|Tobacco Smoke Pollution	4.85	4	JAG2	3714
European		Tobacco Smoke Pollution	2.16	2	KATNBL1	79768
European		Cisplatin|nitrosobenzylmethylamine	5.58	3	KCNH1	3756
European		Cisplatin|Tobacco Smoke Pollution	4.51	4	KDELR3	11015
European		Tobacco Smoke Pollution	2.77	2	KHDC1	80759
European		Tobacco Smoke Pollution	2.42	2	KIAA0232	9778
European		Cisplatin|Tobacco Smoke Pollution	5.45	4	KIF13B	23303
European		Tobacco Smoke Pollution	2.1	2	KLHDC8A	55220
European		Cisplatin|Tobacco Smoke Pollution	5.34	4	KLHDC8B	200942
European		Cisplatin|nitrosobenzylmethylamine|Tobacco Smoke Pollution|Zinc	13.39	9	KLK10	5655
European		Cisplatin|Fluorouracil|nitrosobenzylmethylamine|Tobacco Smoke Pollution	12.83	5	KLK6	5653
European		Cisplatin	1.92	2	KNSTRN	90417
European		Tobacco Smoke Pollution|Zinc	5.89	6	KRT2	3849
European		Tobacco Smoke Pollution	2.13	2	KRT6B	3854
European		Cisplatin|Tobacco Smoke Pollution|Zinc	7.04	8	LAMA5	3911
European		Cisplatin|Fluorouracil|Tobacco Smoke Pollution|Zinc	10.02	8	LAMB1	3912
European		Cisplatin|Tobacco Smoke Pollution	4.69	4	LDHD	197257
European		Tobacco Smoke Pollution	2.34	2	LEMD1	93273
European		Cisplatin|Fluorouracil|Mitomycin|Tobacco Smoke Pollution	8.18	5	LGALS3	3958
European		Fluorouracil|Tobacco Smoke Pollution	5.31	3	LIPH	200879
European		Cisplatin|Tobacco Smoke Pollution	4.87	4	LLGL2	3993
European		Cisplatin|Tobacco Smoke Pollution	5.22	4	LPCAT4	254531
European		Cisplatin|Tobacco Smoke Pollution	4.27	4	LRG1	116844
European		Mitomycin|Tobacco Smoke Pollution|Zinc	7.64	7	LTBP2	4053
European		Cisplatin|Tobacco Smoke Pollution	4.85	4	LYPD1	116372
European		Cisplatin|Fluorouracil|Tobacco Smoke Pollution|Zinc	7.53	8	MAFF	23764
European		Cisplatin|Tobacco Smoke Pollution	5.27	4	MANSC1	54682
European		Fluorouracil|Tobacco Smoke Pollution	4.65	3	MAPK13	5603
European		Cisplatin|Mitomycin|Tobacco Smoke Pollution	7.34	5	MDK	4192
European		Tobacco Smoke Pollution	2.23	2	MEX3A	92312
European		Cisplatin	2.45	2	MFSD5	84975
European		Cisplatin|Tobacco Smoke Pollution	5.92	4	MISP	126353
European		Cisplatin|Tobacco Smoke Pollution	4.42	4	MKNK2	2872
European		Cisplatin|diallyl trisulfide|Tobacco Smoke Pollution	6.54	5	MMP7	4316
European		Cisplatin|Tobacco Smoke Pollution	4.65	4	MPZL2	10205
European		Tobacco Smoke Pollution	2.03	2	MREG	55686
European		nitrosobenzylmethylamine	3.52	1	MTERF3	51001
European		Tobacco Smoke Pollution	2.14	2	MXRA5	25878
European		Tobacco Smoke Pollution	1.98	2	MXRA8	54587
European		Cisplatin|diallyl trisulfide|Fluorouracil|Tobacco Smoke Pollution	7.42	5	MYD88	4615
European		Tobacco Smoke Pollution|Zinc	4.13	6	MYH6	4624
European		Cisplatin|Tobacco Smoke Pollution|Zinc	6.9	8	MYH9	4627
European		Cisplatin|Fluorouracil|Tobacco Smoke Pollution	8.55	4	MYO6	4646
European		Cisplatin|Zinc	5.36	6	NAAA	27163
European		Cisplatin|Tobacco Smoke Pollution|Zinc	5.73	8	NAMPT	10135
European		nitrosobenzylmethylamine|Tobacco Smoke Pollution	4.39	3	NFIA	4774
European		Cisplatin|Mitomycin|Tobacco Smoke Pollution|Zinc	8.49	9	NFIL3	4783
European		Cisplatin|Tobacco Smoke Pollution	3.68	4	NGFR	4804
European		Tobacco Smoke Pollution	1.83	2	NID2	22795
European		Cisplatin|Tobacco Smoke Pollution	5.27	4	NLRX1	79671
European		Tobacco Smoke Pollution	1.79	2	NNMT	4837
European		Cisplatin|Tobacco Smoke Pollution|Zinc	7.41	8	NOP58	51602
European		Cisplatin|Tobacco Smoke Pollution|Zinc	5.16	8	NOX4	50507
European		Tobacco Smoke Pollution	1.95	2	NPEPPS	9520
European		Cisplatin|Tobacco Smoke Pollution	4.89	4	NPPC	4880
European		Cisplatin|Tobacco Smoke Pollution|Zinc	7.12	8	NRP2	8828
European		Cisplatin|Tobacco Smoke Pollution	4.72	4	NRXN3	9369
European		Cisplatin|Tobacco Smoke Pollution	4.67	4	NUAK1	9891
European		Cisplatin|Tobacco Smoke Pollution	5.7	4	NYNRIN	57523
European		Cisplatin|nitrosobenzylmethylamine|Tobacco Smoke Pollution|Zinc	7.35	9	OCLN	100506658
European		Cisplatin|Fluorouracil|Tobacco Smoke Pollution	8.17	4	OGFRL1	79627
European		Cisplatin|Tobacco Smoke Pollution	5.27	4	OSBPL2	9885
European		Cisplatin|Tobacco Smoke Pollution	4.81	4	OSR2	116039
European		nitrosobenzylmethylamine|Tobacco Smoke Pollution	5.75	3	OSTF1	26578
European		Tobacco Smoke Pollution	2.06	2	OVOL1	5017
European		Tobacco Smoke Pollution	2.51	2	OXGR1	27199
European		Cisplatin|Tobacco Smoke Pollution|Zinc	7.48	8	P2RY2	5029
European		Tobacco Smoke Pollution	2.08	2	P3H4	10609
European		Cisplatin|Fluorouracil|Tobacco Smoke Pollution|Zinc	8.98	8	P4HB	5034
European		Cisplatin|Tobacco Smoke Pollution|Zinc	7.68	8	PCOLCE	5118
European		Fluorouracil|Tobacco Smoke Pollution	4.75	3	PDCD6IP	10015
European		Tobacco Smoke Pollution	1.85	2	PDGFRL	5157
European		Cisplatin|Tobacco Smoke Pollution|Zinc	7.79	8	PDIA5	10954
European		Tobacco Smoke Pollution	1.86	2	PDLIM2	64236
European		Tobacco Smoke Pollution	1.9	2	PDZD2	23037
European		Tobacco Smoke Pollution	1.94	2	PGM2	55276
European		Cisplatin|Tobacco Smoke Pollution	4.74	4	PGM2L1	283209
European		Cisplatin|Tobacco Smoke Pollution	5.85	4	PI3	5266
European		Cisplatin|Tobacco Smoke Pollution	3.61	4	PIM1	5292
European		Cisplatin|Tobacco Smoke Pollution	4.83	4	PLCD1	5333
European		Cisplatin|Tobacco Smoke Pollution	4.77	4	PLEKHA6	22874
European		Cisplatin|diallyl trisulfide|Fluorouracil|Tobacco Smoke Pollution	11.02	5	PLIN3	10226
European		Cisplatin	2.1	2	PPM1K	152926
European		Cisplatin	2.4	2	PRDM13	59336
European		Tobacco Smoke Pollution	1.85	2	PRDM16	63976
European		Cisplatin|Fluorouracil|Tobacco Smoke Pollution	7.1	4	PROCR	10544
European		Cisplatin|Tobacco Smoke Pollution|Zinc	8.18	8	PRR5L	79899
European		Cisplatin|nitrosobenzylmethylamine|Tobacco Smoke Pollution|Zinc	6.3	9	PTGS1	5742
European		nitrosobenzylmethylamine|Tobacco Smoke Pollution	4.81	3	PTN	5764
European		Cisplatin|Tobacco Smoke Pollution	4.51	4	PTPN3	5774
European		Cisplatin|Fluorouracil|Tobacco Smoke Pollution	7.39	4	PTPRK	5796
European		Cisplatin|Tobacco Smoke Pollution	5.05	4	PUS7	54517
European		Cisplatin|Fluorouracil|Tobacco Smoke Pollution|Zinc	10.79	8	QSOX1	5768
European		Fluorouracil|nitrosobenzylmethylamine|Zinc	8.87	6	RAB11A	8766
European		Tobacco Smoke Pollution|Zinc	4.77	6	RAB27B	5874
European		Cisplatin|Tobacco Smoke Pollution	5.32	4	RAB5B	5869
European		Cisplatin|Tobacco Smoke Pollution	4.85	4	RAPGEF3	10411
European		Cisplatin|Tobacco Smoke Pollution	5.54	4	RAPGEFL1	51195
European		Cisplatin|Tobacco Smoke Pollution	4.31	4	RARG	5916
European		Cisplatin|Tobacco Smoke Pollution|Zinc	7.36	8	RASGRP1	10125
European		Cisplatin	2.08	2	RASSF5	83593
European		Cisplatin|Fluorouracil|Tobacco Smoke Pollution	7.48	4	RGS1	5996
European		Tobacco Smoke Pollution|Zinc	5.5	6	RHOV	171177
European		Cisplatin|Zinc	5.05	6	RHPN2	85415
European		Tobacco Smoke Pollution|Zinc	4.68	6	RIOK3	8780
European		Cisplatin|Zinc	5.07	6	RIPK4	54101
European		Cisplatin|nitrosobenzylmethylamine|Tobacco Smoke Pollution|Zinc	9.28	9	RND3	390
European		Tobacco Smoke Pollution	1.64	2	RORA	6095
European		Cisplatin	2.02	2	RPA3	6119
European		Cisplatin|Tobacco Smoke Pollution	3.92	4	RRAD	6236
European		Cisplatin|Mitomycin|Tobacco Smoke Pollution	7.86	5	RUNX3	864
European		Fluorouracil|Tobacco Smoke Pollution|Zinc	8.92	7	S100A3	6274
European		nitrosobenzylmethylamine|Tobacco Smoke Pollution|Zinc	5.6	7	S100A8	6279
European	marker/mechanism	Cisplatin|Tobacco Smoke Pollution	4.95	5	SALL4	57167
European		Cisplatin|Tobacco Smoke Pollution	4.63	4	SATB2	23314
European		Cisplatin|Fluorouracil	5.32	2	SCCPDH	51097
European		Cisplatin|Mitomycin	5.23	3	SCG5	6447
European		nitrosobenzylmethylamine|Tobacco Smoke Pollution|Zinc	6.3	7	SELENBP1	8991
European		Cisplatin	2.08	2	SFRP4	6424
European		Tobacco Smoke Pollution	2.6	2	SH2D1B	117157
European		Tobacco Smoke Pollution	1.98	2	SH3BP4	23677
European		Cisplatin|Tobacco Smoke Pollution	4.67	4	SHISA2	387914
European		Cisplatin|Tobacco Smoke Pollution	5.32	4	SIX4	51804
European		Tobacco Smoke Pollution	1.99	2	SLC16A14	151473
European		Cisplatin|Tobacco Smoke Pollution	5.03	4	SLC16A4	9122
European		Cisplatin|Tobacco Smoke Pollution	5.37	4	SLC22A17	51310
European		Cisplatin|Tobacco Smoke Pollution	4.2	4	SLC22A4	6583
European		Cisplatin|Tobacco Smoke Pollution	5.29	4	SLC25A32	81034
European		Cisplatin|Tobacco Smoke Pollution	4.74	4	SLC26A2	1836
European		Cisplatin|Fluorouracil	5.79	2	SLC2A14	144195
European		Cisplatin|Tobacco Smoke Pollution	4.99	4	SLC44A2	57153
European		Cisplatin|Fluorouracil|Tobacco Smoke Pollution|Zinc	10.08	8	SLC5A1	6523
European		Tobacco Smoke Pollution	2.15	2	SLC7A4	6545
European		Cisplatin|nitrosobenzylmethylamine|Tobacco Smoke Pollution	6.66	5	SLC9A3R1	9368
European		Cisplatin|Tobacco Smoke Pollution	3.59	4	SLPI	6590
European		Cisplatin|Tobacco Smoke Pollution	6.09	4	SMIM5	643008
European		Tobacco Smoke Pollution	2.45	2	SNX31	169166
European		Tobacco Smoke Pollution	2.01	2	SNX9	51429
European		Cisplatin|Tobacco Smoke Pollution	3.5	4	SOD3	6649
European		Cisplatin|Tobacco Smoke Pollution	4.74	4	SOX11	6664
European		Cisplatin|Tobacco Smoke Pollution	4.97	4	SPAG1	6674
European		Cisplatin	2.04	2	SRPX	8406
European		Tobacco Smoke Pollution	2.11	2	ST6GALNAC5	81849
European		Cisplatin|Tobacco Smoke Pollution	4.46	4	STEAP1	26872
European		Tobacco Smoke Pollution|Zinc	5.45	6	STK40	83931
European		Cisplatin|Tobacco Smoke Pollution	5.32	4	STON1	11037
European		Cisplatin|Tobacco Smoke Pollution	4.67	4	STX1A	6804
European		Cisplatin|Tobacco Smoke Pollution	4.46	4	SUCLG2	8801
European		Fluorouracil	2.99	1	TCF15	6939
European		Cisplatin|Tobacco Smoke Pollution	6.18	4	TGM5	9333
European		Cisplatin|Tobacco Smoke Pollution	4.16	4	THBS2	7058
European		Cisplatin|Tobacco Smoke Pollution	4.65	4	THBS4	7060
European		Tobacco Smoke Pollution	1.87	2	TIAM1	7074
European		Cisplatin|diallyl trisulfide|Tobacco Smoke Pollution|Zinc	7.41	9	TIMP2	7077
European		Cisplatin|Tobacco Smoke Pollution|Zinc	4.95	8	TJP1	7082
European		Cisplatin|Tobacco Smoke Pollution	4.14	4	TM7SF2	7108
European		Tobacco Smoke Pollution	1.9	2	TMBIM1	64114
European		Fluorouracil|Tobacco Smoke Pollution	5.77	3	TMEM184B	25829
European		Tobacco Smoke Pollution	2.13	2	TMEM254	80195
European		Cisplatin|Tobacco Smoke Pollution	4.77	4	TMEM45B	120224
European		Cisplatin|Tobacco Smoke Pollution	5.57	4	TMEM79	84283
European		Mitomycin|Tobacco Smoke Pollution	4.5	3	TMEM97	27346
European		Tobacco Smoke Pollution	2.24	2	TMOD3	29766
European		Fluorouracil	3.01	1	TMSB15A	11013
European		Cisplatin|Fluorouracil|Tobacco Smoke Pollution	9.56	4	TNFRSF18	8784
European	marker/mechanism	Cisplatin|Fluorouracil|Tobacco Smoke Pollution|Zinc	8.18	9	TPM1	7168
European		Tobacco Smoke Pollution	1.76	2	TPO	7173
European		Cisplatin|Tobacco Smoke Pollution	4.44	4	TRIO	7204
European		Tobacco Smoke Pollution	2.09	2	TSPAN6	7105
European		Cisplatin|Tobacco Smoke Pollution	3.17	4	UGT1A6	54578
European		nitrosobenzylmethylamine|Tobacco Smoke Pollution	4.38	3	UGT1A8	54576
European		Cisplatin	2.4	2	ULK3	25989
European		Cisplatin|Fluorouracil	5.43	2	UNC13B	10497
European		Tobacco Smoke Pollution	2.21	2	USP6NL	9712
European		Cisplatin	2.31	2	VIT	5212
European		Cisplatin|Tobacco Smoke Pollution	5.27	4	VOPP1	81552
European		Tobacco Smoke Pollution|Zinc	5.3	6	VPS37B	79720
European		Cisplatin|Fluorouracil|Tobacco Smoke Pollution	6.85	4	WT1	7490
European		Tobacco Smoke Pollution	2.01	2	XK	7504
European		Tobacco Smoke Pollution	2.04	2	ZFPM2	23414
European		Mitomycin|Tobacco Smoke Pollution	6.44	3	ZNF281	23528
European		Cisplatin|Tobacco Smoke Pollution	6.48	4	ZNF469	84627
European		Cisplatin|Fluorouracil|nitrosobenzylmethylamine|Tobacco Smoke Pollution|Zinc	13.31	9	CD24	100133941
European		Tobacco Smoke Pollution	2.34	2	LRRC14	9684
European		Cisplatin|Tobacco Smoke Pollution	4.59	4	ABHD5	51099
European		Cisplatin|Tobacco Smoke Pollution	5.19	4	ANKRD22	118932
European		Cisplatin|Cysteine Proteinase Inhibitors|nitrosobenzylmethylamine|Tobacco Smoke Pollution|Zinc	8.68	10	APOE	348
European		Tobacco Smoke Pollution	1.96	2	AQP5	362
European		Tobacco Smoke Pollution	2.2	2	ATP10B	23120
European		Cisplatin|Tobacco Smoke Pollution	5.67	4	B3GNT3	10331
European		Cisplatin|Tobacco Smoke Pollution	4.11	4	BGN	633
European		Tobacco Smoke Pollution	1.99	2	BSPRY	54836
European		Tobacco Smoke Pollution	2.47	2	C12ORF75	387882
European		Cisplatin|Tobacco Smoke Pollution	4.09	4	CA9	768
European		Tobacco Smoke Pollution	2.51	2	CAPNS2	84290
European		Cisplatin|Tobacco Smoke Pollution	3.65	4	CDKN2B	1030
European		Cisplatin|Fluorouracil|Tobacco Smoke Pollution|Zinc	8.74	8	CDKN3	1033
European		Cisplatin|Fluorouracil|Tobacco Smoke Pollution	6.07	4	CES2	8824
European		Cisplatin|Tobacco Smoke Pollution	4.38	4	CLDN7	1366
European		Cisplatin|Tobacco Smoke Pollution|Zinc	7.16	8	CNN1	1264
European		Cisplatin|Tobacco Smoke Pollution	3.66	4	COL5A1	1289
European		Tobacco Smoke Pollution	1.79	2	COL7A1	1294
European		Tobacco Smoke Pollution	1.79	2	CRYM	1428
European		Cisplatin|Tobacco Smoke Pollution	2.5	4	CYP2C9	1559
European		Tobacco Smoke Pollution	2.2	2	DAPL1	92196
European		Cisplatin|Tobacco Smoke Pollution	5.12	4	DAPP1	27071
European		Cisplatin|Fluorouracil|Tobacco Smoke Pollution	9.16	4	DENND2C	163259
European		Tobacco Smoke Pollution	1.79	2	DHRS9	10170
European		nitrosobenzylmethylamine|Tobacco Smoke Pollution	4.95	3	DNASE1L3	1776
European		Tobacco Smoke Pollution	2.03	2	DUOX1	53905
European		Tobacco Smoke Pollution	1.98	2	EYA4	2070
European		Cisplatin|Fluorouracil|Tobacco Smoke Pollution	6.09	4	FADD	8772
European		Tobacco Smoke Pollution	2.03	2	FAM189A2	9413
European		Cisplatin	2.29	2	FAP	2191
European		Cisplatin|Tobacco Smoke Pollution	4.25	4	FBN2	2201
European		Zinc	2.88	4	FCER1A	2205
European		Tobacco Smoke Pollution	1.98	2	FKBP10	60681
European		Fluorouracil	2.9	1	FOXL2	668
European		Tobacco Smoke Pollution	2.21	2	FUT2	2524
European		Fluorouracil|nitrosobenzylmethylamine|Tobacco Smoke Pollution	7.87	4	GNE	10020
European		Cisplatin|Tobacco Smoke Pollution|Zinc	8.15	8	GRHL1	29841
European		4-Nitroquinoline-1-oxide|Cisplatin|diallyl trisulfide|Fluorouracil|nitrosobenzylmethylamine|Tobacco Smoke Pollution|Zinc	5.47	10	HMOX1	3162
European		Cisplatin	2.51	2	HOXC13	3229
European		Cisplatin|Tobacco Smoke Pollution	4.29	4	HPSE	10855
European		Tobacco Smoke Pollution|Zinc	4.05	6	IL1R2	7850
European		Cisplatin|Tobacco Smoke Pollution|Zinc	7.12	8	ITGA3	3675
European		Fluorouracil|Tobacco Smoke Pollution	5.37	3	KIF26B	55083
European		Cisplatin|Fluorouracil|Tobacco Smoke Pollution|Zinc	8.02	8	KLF4	9314
European		Cisplatin|Tobacco Smoke Pollution	4.11	4	KRT7	3855
European		Tobacco Smoke Pollution	1.95	2	LHFPL2	10184
European		Cisplatin|Mitomycin|Tobacco Smoke Pollution|Zinc	11.66	9	LHX2	9355
European		Fluorouracil	3.65	1	MAGEA4	4103
European		Fluorouracil|Tobacco Smoke Pollution	5.06	3	MAMDC2	256691
European		Tobacco Smoke Pollution	2.13	2	MAP3K9	4293
European		Fluorouracil|Tobacco Smoke Pollution|Zinc	4.94	7	MAPT	4137
European		Tobacco Smoke Pollution	1.92	2	MMP11	4320
European		Cisplatin|Tobacco Smoke Pollution	4.41	4	MYH11	4629
European		Cisplatin|Fluorouracil	4.02	2	MYL9	10398
European		Cisplatin	2.13	2	NAGK	55577
European		Cisplatin|Tobacco Smoke Pollution	4	4	NDRG2	57447
European		Cisplatin|Tobacco Smoke Pollution	4.93	4	NMB	4828
European		Cisplatin|Tobacco Smoke Pollution	4.65	4	NUDT1	4521
European		Tobacco Smoke Pollution	2.32	2	OCA2	4948
European		Zinc	2.61	4	PCP4	5121
European		Cisplatin|Tobacco Smoke Pollution	3.94	4	PCSK9	255738
European		Cisplatin	1.71	2	PDGFA	5154
European		Cisplatin|Tobacco Smoke Pollution|Zinc	6.79	8	PGF	5228
European		Cisplatin|nitrosobenzylmethylamine|Tobacco Smoke Pollution|Zinc	8.4	9	PHLDA1	22822
European		Tobacco Smoke Pollution	1.94	2	PLBD1	79887
European		Cisplatin|nitrosobenzylmethylamine|Tobacco Smoke Pollution	7.45	5	PLN	5350
European		Cisplatin|Tobacco Smoke Pollution	4.93	4	PLOD1	5351
European		Cisplatin|nitrosobenzylmethylamine|Tobacco Smoke Pollution	8.5	5	PMM1	5372
European		Cisplatin|Tobacco Smoke Pollution	4.2	4	PRDM1	639
European		Cisplatin|Tobacco Smoke Pollution	4.81	4	RAB11FIP1	80223
European		Fluorouracil|Tobacco Smoke Pollution	5.44	3	RAB25	57111
European		Cisplatin|Tobacco Smoke Pollution	5.19	4	RASAL1	8437
European		Tobacco Smoke Pollution	1.85	2	RBM47	54502
European		Tobacco Smoke Pollution	1.93	2	RHBG	57127
European		Tobacco Smoke Pollution	1.94	2	S100A14	57402
European		Tobacco Smoke Pollution	2.01	2	S100A16	140576
European		Tobacco Smoke Pollution	1.94	2	SDCBP2	27111
European		Cisplatin|Tobacco Smoke Pollution	5.37	4	SEZ6L2	26470
European		Cisplatin	2.21	2	SHOX2	6474
European		Cisplatin	2.3	2	SIM2	6493
European		Tobacco Smoke Pollution	2.24	2	SLC35C1	55343
European		Tobacco Smoke Pollution	1.95	2	SLC6A1	6529
European		Cisplatin|Tobacco Smoke Pollution	4.97	4	SMYD3	64754
European		Cisplatin|Tobacco Smoke Pollution	4.46	4	SORBS2	8470
European		Cisplatin|Tobacco Smoke Pollution	5.03	4	SPINT1	6692
European		Cisplatin|Tobacco Smoke Pollution	4.45	4	SYNM	23336
European		Cisplatin|Tobacco Smoke Pollution	3.07	4	TLR2	7097
European		Zinc	2.65	4	TP53INP2	58476
European		Cisplatin|Tobacco Smoke Pollution	5.19	4	TTYH3	80727
European		Cisplatin|Tobacco Smoke Pollution	4.77	4	TYRO3	7301
European		Cisplatin|Fluorouracil|Tobacco Smoke Pollution	7.1	4	UBE2T	29089
European		Cisplatin|Tobacco Smoke Pollution	4.72	4	VASN	114990
European		Tobacco Smoke Pollution	2.13	2	VPS4B	9525
European		Cisplatin	2.22	2	ZDHHC13	54503
European		Tobacco Smoke Pollution	2.24	2	ZNF750	79755
European		Cisplatin	2.73	2	C15ORF62	643338
European		Tobacco Smoke Pollution	1.93	2	CDCA7L	55536
European		Cisplatin|Tobacco Smoke Pollution|Zinc	6.88	8	CDT1	81620
European		Tobacco Smoke Pollution	2.47	2	COL28A1	340267
European		Cisplatin|Tobacco Smoke Pollution	4.89	4	COL4A5	1287
European		Tobacco Smoke Pollution	2.14	2	DEGS2	123099
European		Cisplatin	2.3	2	DNAH17	8632
European		Tobacco Smoke Pollution	2.39	2	DUOXA2	405753
European		Cisplatin|Tobacco Smoke Pollution|Zinc	7.43	8	FAM83D	81610
European		Tobacco Smoke Pollution	1.96	2	GALNT6	11226
European		Tobacco Smoke Pollution|Zinc	3.83	6	GAP43	2596
European		Cisplatin|Zinc	6.05	6	HOXC10	3226
European		Cisplatin|Tobacco Smoke Pollution	6.13	4	KLK7	5650
European		Cisplatin	2.1	2	KRT80	144501
European		nitrosobenzylmethylamine|Tobacco Smoke Pollution	4.94	3	MAL2	114569
European		Tobacco Smoke Pollution|Zinc	4.65	6	METRNL	284207
European		Tobacco Smoke Pollution	2.33	2	MMEL1	79258
European		Cisplatin|Tobacco Smoke Pollution|Zinc	7.14	8	MYH10	4628
European		Cisplatin|Tobacco Smoke Pollution	4.55	4	PLS1	5357
European		Cisplatin|Fluorouracil|Tobacco Smoke Pollution|Vinorelbine	10.2	5	PROC	5624
European		Cisplatin	2.18	2	RBPMS2	348093
European		Cisplatin|Tobacco Smoke Pollution	5.24	4	RNF39	80352
European		Tobacco Smoke Pollution	2.4	2	RPTN	126638
European		Cisplatin|Tobacco Smoke Pollution	4.67	4	SLC2A6	11182
European		Cisplatin|Tobacco Smoke Pollution	7.57	4	SPACA4	171169
European		Cisplatin	2.66	2	TCEAL2	140597
European		Cisplatin	2.57	2	TDRD5	163589
European		Cisplatin	2.64	2	TEX101	83639
Japanese		Tobacco Smoke Pollution	1.95	2	SASH1	23328
Japanese		nitrosobenzylmethylamine|Tobacco Smoke Pollution|Zinc	6.11	7	AQP3	360
Japanese		Zinc	3.02	4	CCL18	6362
Japanese		Cisplatin	1.87	2	COL11A1	1301
Japanese		Cisplatin|Fluorouracil|nitrosobenzylmethylamine|Tobacco Smoke Pollution|Zinc	13.31	9	CD24	100133941
Japanese		Tobacco Smoke Pollution	2.34	2	LRRC14	9684
Japanese		Cisplatin|diallyl trisulfide|Docetaxel|Fluorouracil|Mitomycin|Tobacco Smoke Pollution	11.13	6	BAD	572
Japanese		Cisplatin|diallyl trisulfide|Docetaxel|Fluorouracil|nitrosobenzylmethylamine|Tobacco Smoke Pollution|Zinc	14.4	10	GAPDH	2597
Taiwanese		Tobacco Smoke Pollution	1.87	2	ABLIM3	22885
Taiwanese		Cisplatin|Tobacco Smoke Pollution	4.63	4	ALOX12	239
Taiwanese		Cisplatin|Tobacco Smoke Pollution	5.37	4	ANXA9	8416
Taiwanese		Cisplatin|Tobacco Smoke Pollution	4.69	4	BLNK	29760
Taiwanese		Cisplatin|Tobacco Smoke Pollution	5.88	4	C1ORF116	79098
Taiwanese		Tobacco Smoke Pollution	2.05	2	CEACAM6	4680
Taiwanese		Cisplatin|Tobacco Smoke Pollution	4.48	4	CH25H	9023
Taiwanese		Tobacco Smoke Pollution	2.4	2	CLCA4	22802
Taiwanese		Tobacco Smoke Pollution	1.94	2	CLIC3	9022
Taiwanese		Cisplatin|Fluorouracil|Tobacco Smoke Pollution	7.3	4	CRABP2	1382
Taiwanese		Cisplatin|Tobacco Smoke Pollution	6.27	4	CRCT1	54544
Taiwanese		Tobacco Smoke Pollution	2.53	2	CRISP3	10321
Taiwanese		Tobacco Smoke Pollution	2.42	2	CWH43	80157
Taiwanese		Tobacco Smoke Pollution|Zinc	4.17	6	CYP4B1	1580
Taiwanese		Cisplatin|Fluorouracil|nitrosobenzylmethylamine|Tobacco Smoke Pollution|Zinc	11.01	9	DUSP5	1847
Taiwanese		Cisplatin|Tobacco Smoke Pollution	4.35	4	ECM1	1893
Taiwanese		Tobacco Smoke Pollution	2.17	2	EPS8L1	54869
Taiwanese		Tobacco Smoke Pollution	2.19	2	EVPL	2125
Taiwanese		Tobacco Smoke Pollution|Zinc	5.28	6	GABRP	2568
Taiwanese		Cisplatin|Tobacco Smoke Pollution|Zinc	6.16	8	HPGD	3248
Taiwanese		Cisplatin|Fluorouracil|Tobacco Smoke Pollution|Zinc	8.87	8	HSPB8	26353
Taiwanese		Cisplatin|Fluorouracil|Mitomycin|nitrosobenzylmethylamine|Tobacco Smoke Pollution	7.97	6	IL18	3606
Taiwanese		Cisplatin|Tobacco Smoke Pollution	7.57	4	KLK12	43849
Taiwanese		Tobacco Smoke Pollution	2.34	2	KLK13	26085
Taiwanese		Cisplatin|Docetaxel|Tobacco Smoke Pollution|Zinc	10.7	8	MAL	4118
Taiwanese		Cisplatin|Tobacco Smoke Pollution	3.45	4	MGLL	11343
Taiwanese		nitrosobenzylmethylamine|Tobacco Smoke Pollution	4.6	3	NUCB2	4925
Taiwanese		Cisplatin|Tobacco Smoke Pollution	4	4	PPL	5493
Taiwanese		Cisplatin|Tobacco Smoke Pollution	3.7	4	PPP1R3C	5507
Taiwanese		Cisplatin|Tobacco Smoke Pollution	4.99	4	PSCA	8000
Taiwanese		Tobacco Smoke Pollution	2.22	2	PTK6	5753
Taiwanese		Cisplatin|Tobacco Smoke Pollution	5.64	4	RHCG	51458
Taiwanese		Tobacco Smoke Pollution	2.08	2	SCEL	8796
Taiwanese		Fluorouracil|Tobacco Smoke Pollution	4.97	3	SCNN1B	6338
Taiwanese		Fluorouracil|Mitomycin|nitrosobenzylmethylamine|Tobacco Smoke Pollution|Zinc	12.3	9	SERPINB2	5055
Taiwanese		Tobacco Smoke Pollution	2.17	2	SPINK5	11005
Taiwanese		Cisplatin|nitrosobenzylmethylamine|Tobacco Smoke Pollution	7.11	5	TGM1	7051
Taiwanese		Tobacco Smoke Pollution	2.45	2	TMPRSS11E	28983
Taiwanese		Tobacco Smoke Pollution	1.61	2	TMPRSS2	7113
Taiwanese		Cisplatin	2.22	2	UPK1A	11045
Taiwanese		Cisplatin|Tobacco Smoke Pollution	5.7	4	ZNF185	7739
Taiwanese		Tobacco Smoke Pollution	2.14	2	ENDOU	8909
Taiwanese		Tobacco Smoke Pollution	1.95	2	SASH1	23328
[truncated: 284 more rows]
